# Supplementary material for: A Pre-mRNA-Splicing Factor Is Required for RNA-Directed DNA Methylation in Arabidopsis
Source: PLoS Genet. 2013 Sep 12;9(9):e1003779. doi: 10.1371/journal.pgen.1003779 (PMC3772050; doi:10.1371/journal.pgen.1003779)
Supplement: Table S1 — Intron-retention events occurred in rdm16-2 mutant compared to WT. (XLS) [file pgen.1003779.s014.xls]

## Sheet: Supplemental Table 1
Table S1. Intron-retention events occurred in rdm16-2 mutant compared to WT
Gene ID	Col-RPKM	rdm16-RPKM	FDR	Annotation
AT1G01080.1_I3	8.9089	21.3379	0.000466237	RNA-binding (RRM/RBD/RNP motifs) family protein
AT1G01620.1_I2	2.46514	22.3261	5.93573e-15	plasma membrane intrinsic protein 1C
AT1G02205.1_I3	5.11825	22.055	4.07935e-73	Fatty acid hydroxylase superfamily
AT1G04830.1_I4	0	2.82035	0.000220248	Ypt/Rab-GAP domain of gyp1p superfamily protein
AT1G05200.1_I3	0.796429	10.3413	8.20114e-07	glutamate receptor 3.4
AT1G05805.1_I5	2.65964	8.1402	0.00943612	basic helix-loop-helix (bHLH) DNA-binding superfamily protein
AT1G06360.1_I4	0	3.06866	0.0076368	Fatty acid desaturase family protein
AT1G06680.1_I1	4.32968	12.4659	0.000489303	photosystem II subunit P-1
AT1G06680.1_I2	7.82271	18.5971	0.00127764	photosystem II subunit P-1
AT1G06680.2_I1	4.49306	12.9364	0.000488861	photosystem II subunit P-1
AT1G07320.1_I1	5.75961	13.7553	0.000125905	ribosomal protein L4
AT1G07320.4_I1	5.91633	13.9924	0.000174291	ribosomal protein L4
AT1G09620.1_I2	3.61873	18.0119	2.85564e-10	ATP binding;leucine-tRNA ligases;aminoacyl-tRNA ligases;nucleotide binding;ATP binding;aminoacyl-tRNA ligases
AT1G10200.1_I2	0.418327	4.68491	0.00184718	GATA type zinc finger transcription factor family protein
AT1G12900.1_I1	0.667973	5.204	0.00423033	glyceraldehyde 3-phosphate dehydrogenase A subunit 2
AT1G12900.1_I2	1.50207	5.01525	0.00227698	glyceraldehyde 3-phosphate dehydrogenase A subunit 2
AT1G13609.1_I1	0	4.60299	0.000120093	Defensin-like (DEFL) family protein
AT1G13609.2_I1	0	6.28816	8.45393e-07	Defensin-like (DEFL) family protein
AT1G14270.1_I8	0.240781	3.9862	0.00923909	CAAX amino terminal protease family protein
AT1G15270.1_I1	0.199107	3.29628	0.00921877	Translation machinery associated TMA7
AT1G16880.1_I3	3.1614	9.39004	0.000939613	uridylyltransferase-related
AT1G17490.1_I1	1.25975	6.28734	4.44625e-09	unknown protein
AT1G18730.1_I2	0.476027	4.86753	0.00520339	NDH dependent flow 6
AT1G19715.1_I4	0	3.52896	0.00767723	Mannose-binding lectin superfamily protein
AT1G19720.1_I1	2.09693	12.5077	7.15316e-06	Pentatricopeptide repeat (PPR-like) superfamily protein
AT1G20020.1_I1	23.2956	57.012	8.33366e-41	ferredoxin-NADP(+)-oxidoreductase 2
AT1G20020.1_I6	2.68924	13.8801	9.11226e-06	ferredoxin-NADP(+)-oxidoreductase 2
AT1G21580.1_I8	0.955715	8.68667	0.000558819	Zinc finger C-x8-C-x5-C-x3-H type family protein
AT1G22630.1_I2	3.45119	18.5523	7.74748e-17	unknown protein
AT1G23310.1_I11	4.24762	13.4437	0.00193216	glutamate:glyoxylate aminotransferase
AT1G25230.1_I1	1.8271	11.5655	9.44557e-05	Calcineurin-like metallo-phosphoesterase superfamily protein
AT1G27770.1_I3	0	3.01323	5.60315e-06	autoinhibited Ca2+-ATPase 1
AT1G29400.1_I6	0	4.67249	0.000402963	MEI2-like protein 5
AT1G30380.1_I1	4.16034	13.6278	3.06023e-11	photosystem I subunit K
AT1G32230.1_I4	28.6715	63.5989	2.16411e-45	WWE protein-protein interaction domain protein family
AT1G45474.1_I1	3.73879	12.0433	0.00743169	photosystem I light harvesting complex gene 5
AT1G48030.1_I2	14.9092	33.878	4.29985e-07	mitochondrial lipoamide dehydrogenase 1
AT1G48030.2_I2	14.9331	32.9628	9.27709e-07	mitochondrial lipoamide dehydrogenase 1
AT1G49050.1_I5	1.16332	7.70367	0.000341522	Eukaryotic aspartyl protease family protein
AT1G50500.1_I1	0	4.89163	1.93006e-12	Membrane trafficking VPS53 family protein
AT1G50670.1_I2	1.76768	8.11538	0.00420058	OTU-like cysteine protease family protein
AT1G52400.1_I11	8.23297	19.6796	0.00146045	beta glucosidase 18
AT1G54820.1_I5	3.24966	7.50686	0.000278671	Protein kinase superfamily protein
AT1G55520.1_I8	1.5727	8.1683	0.00257232	TATA binding protein 2
AT1G56070.1_I2	0	12.0993	3.67989e-12	Ribosomal protein S5/Elongation factor G/III/V family protein
AT1G58290.1_I2	2.67468	8.0662	2.85546e-06	Glutamyl-tRNA reductase family protein
AT1G61660.1_I4	1.44469	5.94022	0.00281025	basic helix-loop-helix (bHLH) DNA-binding superfamily protein
AT1G64720.1_I5	7.18999	17.6448	0.00758243	Polyketide cyclase/dehydrase and lipid transport superfamily protein
AT1G64860.1_I8	1.42808	5.91058	0.00640409	sigma factor A
AT1G67700.1_I5	2.42032	10.4756	0.0012056	unknown protein
AT1G67700.2_I5	2.04796	8.86395	0.00120367	unknown protein
AT1G68010.1_I5	0.232665	4.30499	0.00324685	hydroxypyruvate reductase
AT1G68520.1_I1	3.55578	8.96244	0.000263953	B-box type zinc finger protein with CCT domain
AT1G68570.1_I2	0.293719	4.14751	7.2112e-05	Major facilitator superfamily protein
AT1G68590.1_I1	6.26664	16.9815	0.00193484	Ribosomal protein PSRP-3/Ycf65
AT1G69310.1_I2	2.85616	9.50328	0.00785284	WRKY DNA-binding protein 57
AT1G69530.1_I1	0.871881	7.21712	9.7291e-05	expansin A1
AT1G69530.1_I2	5.60312	13.1669	7.47697e-05	expansin A1
AT1G70100.1_I6	1.90724	8.49073	0.00638836	unknown protein
AT1G70290.1_I2	0.276096	6.18408	0.000346011	trehalose-6-phosphatase synthase S8
AT1G70820.1_I5	1.33595	6.28816	0.00923008	phosphoglucomutase, putative / glucose phosphomutase, putative
AT1G73540.1_I1	9.59069	23.7741	2.05943e-05	nudix hydrolase homolog 21
AT1G74670.1_I1	8.76072	36.9184	1.96244e-24	Gibberellin-regulated family protein
AT1G74670.1_I2	8.02403	24.1986	2.85081e-06	Gibberellin-regulated family protein
AT1G76570.1_I2	1.7256	7.68209	2.9143e-06	Chlorophyll A-B binding family protein
AT1G77490.1_I7	0	3.80904	0.00133109	thylakoidal ascorbate peroxidase
AT1G78000.1_I12	0.739542	5.94162	0.000162927	sulfate transporter 1;2
AT1G80410.1_I23	0.481562	4.68965	0.00843689	tetratricopeptide repeat (TPR)-containing protein
AT1G80770.1_I1	0.88745	12.0993	2.67065e-07	P-loop containing nucleoside triphosphate hydrolases superfamily protein
AT2G02020.1_I4	2.69361	8.19735	0.00403198	Major facilitator superfamily protein
AT2G04050.1_I2	1.30782	7.00485	0.00164186	MATE efflux family protein
AT2G06530.1_I4	9.45497	20.0894	5.30284e-10	SNF7 family protein
AT2G06850.1_I2	4.19074	18.485	1.31799e-07	xyloglucan endotransglucosylase/hydrolase 4
AT2G13431.1_I1	4.3594	13.1606	0.000654038	transposable_element_gene & other RNA
AT2G18960.1_I11	0	3.7086	0.00241172	H(+)-ATPase 1
AT2G21580.1_I1	1.1504	8.29026	7.67584e-05	Ribosomal protein S25 family protein
AT2G22430.1_I1	1.5727	8.1683	0.00256681	homeobox protein 6
AT2G22670.1_I5	0	5.36045	0.000120222	indoleacetic acid-induced protein 8
AT2G22980.1_I2	7.84362	25.0541	1.02552e-05	serine carboxypeptidase-like 13
AT2G22980.1_I5	45.7198	92.4418	3.72844e-16	serine carboxypeptidase-like 13
AT2G22990.1_I10	0.796429	8.27302	6.969e-05	sinapoylglucose 1
AT2G23980.1_I2	0.530953	5.94623	0.00185413	cyclic nucleotide-gated channel 6
AT2G25060.1_I1	1.67896	11.1728	3.6201e-05	early nodulin-like protein 14
AT2G27385.1_I1	13.8738	29.0383	5.30459e-05	Pollen Ole e 1 allergen and extensin family protein
AT2G29290.1_I4	2.32956	12.6034	1.31402e-05	NAD(P)-binding Rossmann-fold superfamily protein
AT2G29290.1_I5	10.2373	35.3463	1.13366e-12	NAD(P)-binding Rossmann-fold superfamily protein
AT2G29360.1_I3	4.71809	16.8471	3.60671e-05	NAD(P)-binding Rossmann-fold superfamily protein
AT2G35260.1_I3	4.60159	14.9374	0.000369116	unknown protein
AT2G35260.1_I5	4.84636	25.3141	6.27004e-14	unknown protein
AT2G35260.1_I6	2.64859	13.3655	3.89879e-06	unknown protein
AT2G36250.2_I1	0.363284	3.53781	0.00844166	Tubulin/FtsZ family protein
AT2G36630.1_I5	0	3.81509	0.00765022	Sulfite exporter TauE/SafE family protein
AT2G36990.1_I8	0.318572	5.89453	0.00325355	RNApolymerase sigma-subunit F
AT2G38040.2_I11	1.36231	10.8788	1.0128e-05	acetyl Co-enzyme a carboxylase carboxyltransferase alpha subunit
AT2G39470.1_I1	1.26263	7.62354	0.0014504	PsbP-like protein 2
AT2G39700.1_I1	0	4.24537	0.000219373	expansin A4
AT2G39730.1_I1	0.984018	4.16642	9.14252e-10	rubisco activase
AT2G39730.1_I4	7.96429	22.6031	3.94825e-06	rubisco activase
AT2G39800.1_I10	1.31058	8.1683	0.000899268	delta1-pyrroline-5-carboxylate synthase 1
AT2G40510.1_I1	0.246514	4.56124	0.00324908	Ribosomal protein S26e family protein
AT2G40590.1_I1	0.249484	8.0176	9.814e-07	Ribosomal protein S26e family protein
AT2G42220.1_I3	3.9652	15.0169	6.87283e-06	Rhodanese/Cell cycle control phosphatase superfamily protein
AT2G42220.1_I4	2.76096	9.02646	0.00328668	Rhodanese/Cell cycle control phosphatase superfamily protein
AT2G42380.1_I3	0.528244	3.29233	0.000902263	Basic-leucine zipper (bZIP) transcription factor family protein
AT2G42840.1_I1	3.45119	11.2831	0.00328444	protodermal factor 1
AT2G43010.1_I6	11.2539	24.1109	4.07431e-06	phytochrome interacting factor 4
AT2G43560.1_I5	0.313745	7.63844	0.00011023	FKBP-like peptidyl-prolyl cis-trans isomerase family protein
AT2G43560.1_I6	2.34824	8.73145	0.00267311	FKBP-like peptidyl-prolyl cis-trans isomerase family protein
AT2G44920.1_I6	1.66397	7.38201	0.000782227	Tetratricopeptide repeat (TPR)-like superfamily protein
AT2G45140.1_I7	0.0870049	1.60985	0.00323797	plant VAP homolog 12
AT2G45820.1_I3	0.862799	8.96244	6.9364e-05	Remorin family protein
AT2G45960.1_I1	2.20876	5.64634	0.00459581	plasma membrane intrinsic protein 1B
AT2G46820.1_I4	3.37093	7.81608	0.000321063	photosystem I P subunit
AT2G46820.1_I5	7.68513	17.0471	0.00423679	photosystem I P subunit
AT2G46915.1_I10	2.36653	10.947	0.00117924	Protein of unknown function (DUF3754)
AT2G47240.1_I8	0.312561	2.20679	0.00121189	AMP-dependent synthetase and ligase family protein
AT3G01500.1_I2	0.131058	3.95652	3.34017e-06	carbonic anhydrase 1
AT3G01500.1_I8	39.5872	86.2964	9.22916e-12	carbonic anhydrase 1
AT3G02020.1_I6	14.0428	31.2913	2.26834e-05	aspartate kinase 3
AT3G02020.1_I7	6.79454	28.0426	2.24321e-08	aspartate kinase 3
AT3G02020.1_I9	1.90724	11.1441	6.9044e-05	aspartate kinase 3
AT3G02468.1_I3	0.871881	7.42939	5.91288e-05	conserved peptide upstream open reading frame 9
AT3G02470.1_I2	0.871881	7.42939	5.91991e-05	S-adenosylmethionine decarboxylase
AT3G02885.1_I1	0.12942	3.40293	3.57243e-05	GAST1 protein homolog 5
AT3G05910.1_I8	2.11778	8.24952	0.00634062	Pectinacetylesterase family protein
AT3G06680.1_I1	10.2346	22.0198	0.00212183	Ribosomal L29e protein family
AT3G06870.1_I1	4.86562	12.6723	4.40698e-06	proline-rich family protein
AT3G07230.1_I1	2.52526	10.0008	2.58475e-05	wound-responsive protein-related
AT3G08030.1_I2	1.25119	11.0271	7.08882e-30	Protein of unknown function, DUF642
AT3G09860.1_I2	1.06738	6.02886	0.00367974	unknown protein
AT3G10060.1_I3	0	3.7147	0.0076908	FKBP-like peptidyl-prolyl cis-trans isomerase family protein
AT3G10405.1_I3	3.91135	21.958	4.7109e-12	unknown protein
AT3G10850.1_I1	1.7256	7.352	0.00424333	Metallo-hydrolase/oxidoreductase superfamily protein
AT3G11120.1_I1	0.62749	15.888	7.76326e-17	Ribosomal protein L41 family
AT3G13445.1_I7	0.986055	5.95362	0.00144815	TATA binding protein 1
AT3G14415.1_I11	3.14539	10.4656	0.00783035	Aldolase-type TIM barrel family protein
AT3G14415.1_I8	0.730841	5.45654	0.0068249	Aldolase-type TIM barrel family protein
AT3G14420.1_I7	2.26485	7.08943	0.00684324	Aldolase-type TIM barrel family protein
AT3G14930.1_I1	0.722343	6.56551	0.000558326	Uroporphyrinogen decarboxylase
AT3G14980.1_I6	0.53369	2.80654	0.00882675	Acyl-CoA N-acyltransferase with RING/FYVE/PHD-type zinc finger protein
AT3G15353.1_I2	18.7113	42.5176	2.08705e-07	metallothionein 3
AT3G15450.1_I1	2.3008	11.2031	3.65634e-05	Aluminium induced protein with YGL and LRDR motifs
AT3G15720.1_I5	0.243614	4.27034	0.00557488	Pectin lyase-like superfamily protein
AT3G16140.1_I1	11.2085	29.5082	1.47978e-18	photosystem I subunit H-1
AT3G17850.1_I12	0.394422	4.4172	0.00184996	Protein kinase superfamily protein
AT3G18080.1_I9	1.80062	9.64437	7.692e-05	B-S glucosidase 44
AT3G18290.1_I8	0.235979	2.24061	7.15776e-06	zinc finger protein-related
AT3G19800.1_I3	1.0757	8.64235	0.000163264	Protein of unknown function (DUF177)
AT3G22210.1_I1	15.4709	32.9138	4.04444e-05	unknown protein
AT3G22890.1_I2	0.238013	4.40396	0.0032424	ATP sulfurylase 1
AT3G22968.1_I2	8.77804	19.9463	0.00118694	conserved peptide upstream open reading frame 59
AT3G22970.1_I2	8.77804	19.9463	0.00118599	Protein of unknown function (DUF506)
AT3G23080.1_I3	3.50969	14.3551	0.00120146	Polyketide cyclase/dehydrase and lipid transport superfamily protein
AT3G23660.1_I8	0.589761	2.23352	0.00920455	Sec23/Sec24 protein transport family protein
AT3G23940.2_I7	18.4564	44.4956	8.08447e-10	dehydratase family
AT3G24550.1_I7	0.609034	2.43831	0.00423424	proline extensin-like receptor kinase 1
AT3G25520.1_I4	0.243614	4.74482	0.00187806	ribosomal protein L5
AT3G25680.1_I10	0	3.36092	0.00764127	molecular_function unknown
AT3G25920.1_I1	5.2497	16.4732	0.000782182	ribosomal protein L15
AT3G26520.1_I1	10.8351	34	1.05853e-21	tonoplast intrinsic protein 2
AT3G26670.1_I10	0.414143	4.70528	1.35321e-05	Protein of unknown function (DUF803)
AT3G27100.1_I2	0.238013	3.94038	0.00926973	molecular_function unknown
AT3G29185.1_I6	0.243614	4.0331	0.00928513	Domain of unknown function (DUF3598)
AT3G44480.1_I2	0.476027	5.79468	0.000633607	Disease resistance protein (TIR-NBS-LRR class) family
AT3G45850.1_I22	0.17851	3.65065	0.00108194	P-loop containing nucleoside triphosphate hydrolases superfamily protein
AT3G47470.1_I1	8.66599	18.833	2.68802e-08	light-harvesting chlorophyll-protein complex I subunit A4
AT3G47560.1_I5	2.88328	10.7209	0.0026769	alpha/beta-Hydrolases superfamily protein
AT3G48500.1_I11	0	5.18541	0.000731758	Nucleic acid-binding, OB-fold-like protein
AT3G49500.1_I1	0.161775	1.81174	0.00185553	RNA-dependent RNA polymerase 6
AT3G51310.1_I20	0.171134	3.4998	0.00108371	VPS35 homolog C
AT3G51830.1_I15	1.1504	5.41481	0.00924529	SAC domain-containing protein 8
AT3G51950.1_I1	4.87227	27.6781	8.65867e-18	Zinc finger (CCCH-type) family protein / RNA recognition motif (RRM)-containing protein
AT3G53420.1_I2	8.64157	20.0067	2.15786e-05	plasma membrane intrinsic protein 2A
AT3G53920.1_I8	0.189107	2.57824	0.000123361	RNApolymerase sigma-subunit C
AT3G54260.1_I4	5.36852	13.9416	0.00885986	TRICHOME BIREFRINGENCE-LIKE 36
AT3G54400.1_I2	0.0884922	1.72355	0.00187665	Eukaryotic aspartyl protease family protein
AT3G54910.1_I2	2.33791	13.01	0.000176245	RNI-like superfamily protein
AT3G56340.1_I4	0.732997	3.09323	9.33844e-05	Ribosomal protein S26e family protein
AT3G56940.1_I2	4.3594	13.2668	0.00402931	dicarboxylate diiron protein, putative (Crd1)
AT3G56940.1_I3	2.42032	10.4756	0.00120463	dicarboxylate diiron protein, putative (Crd1)
AT3G59090.1_I10	0.232665	3.85184	0.00927486	Protein of unknown function
AT3G59780.1_I8	1.33595	6.93866	0.00257048	Rhodanese/Cell cycle control phosphatase superfamily protein
AT3G61080.1_I4	1.63478	8.2254	0.00400987	Protein kinase superfamily protein
AT3G61470.1_I2	21.5036	46.9235	1.12905e-09	photosystem I light harvesting complex gene 2
AT3G61470.1_I3	17.2196	37.7838	5.23567e-07	photosystem I light harvesting complex gene 2
AT3G62750.1_I7	1.438	8.96244	0.000900763	beta glucosidase 8
AT3G62750.1_I8	17.1481	37.8103	0.000123352	beta glucosidase 8
AT3G63140.1_I3	6.49031	19.8645	0.000286195	chloroplast stem-loop binding protein of 41 kDa
AT3G63190.1_I1	6.18526	19.3798	5.52869e-05	ribosome recycling factor, chloroplast precursor
AT3G63500.1_I1	5.62695	16.0009	0.00027829	Protein of unknown function (DUF1423)
AT4G00430.1_I3	4.40578	12.0135	0.00532756	plasma membrane intrinsic protein 1;4
AT4G02120.1_I8	3.5498	11.8112	0.00782587	CTP synthase family protein
AT4G03210.1_I2	2.92829	11.2031	0.000137826	xyloglucan endotransglucosylase/hydrolase 9
AT4G04040.1_I6	3.40751	14.5498	2.5902e-05	Phosphofructokinase family protein
AT4G05180.1_I2	6.43601	14.3066	0.000451779	photosystem II subunit Q-2
AT4G12030.2_I2	2.1797	18.8919	5.80327e-14	bile acid transporter 5
AT4G12030.2_I3	7.39542	21.894	9.47982e-05	bile acid transporter 5
AT4G12720.1_I8	1.4969	7.28873	0.00621	MutT/nudix family protein
AT4G13540.1_I1	2.1797	9.55207	0.00280601	unknown protein
AT4G14920.1_I1	0.517679	2.23261	0.0093733	Acyl-CoA N-acyltransferase with RING/FYVE/PHD-type zinc finger protein
AT4G15510.1_I1	0.187395	2.37241	0.00037015	Photosystem II reaction center PsbP family protein
AT4G15560.1_I3	0.390701	4.75601	0.000633059	Deoxyxylulose-5-phosphate synthase
AT4G16420.1_I8	0.824987	2.9726	0.00881921	homolog of yeast ADA2 2B
AT4G16420.2_I8	0.866079	2.99032	0.00838166	homolog of yeast ADA2 2B
AT4G16860.1_I2	17.7652	41.9839	1.79858e-18	Disease resistance protein (TIR-NBS-LRR class) family
AT4G16860.1_I4	6.42636	20.8609	7.58588e-09	Disease resistance protein (TIR-NBS-LRR class) family
AT4G16860.1_I5	18.0295	53.7167	1.25218e-21	Disease resistance protein (TIR-NBS-LRR class) family
AT4G17750.1_I1	0	2.19488	0.00241346	heat shock factor 1
AT4G19110.1_I11	7.71443	25.7011	5.48667e-10	Protein kinase superfamily protein
AT4G19112.1_I11	7.71443	25.7011	5.47275e-10	conserved peptide upstream open reading frame 25
AT4G20270.1_I1	0.166993	3.2525	0.00186548	Leucine-rich receptor-like protein kinase family protein
AT4G20480.1_I3	10.066	40.0509	1.76046e-13	Putative endonuclease or glycosyl hydrolase
AT4G21180.1_I7	0.388259	3.78103	0.00019714	DnaJ / Sec63 Brl domains-containing protein
AT4G21280.1_I1	5.84476	14.2026	4.42865e-13	photosystem II subunit QA
AT4G21280.2_I1	5.66781	14.1541	1.40272e-13	photosystem II subunit QA
AT4G22890.1_I9	0.575199	8.12221	7.24458e-05	PGR5-LIKE A
AT4G24780.1_I1	0.96485	4.33666	6.8886e-06	Pectin lyase-like superfamily protein
AT4G24780.1_I2	2.95817	9.52875	0.00742729	Pectin lyase-like superfamily protein
AT4G25050.1_I2	0.470617	6.8746	4.14874e-05	acyl carrier protein 4
AT4G25100.1_I1	1.03129	3.27722	6.47814e-09	Fe superoxide dismutase 1
AT4G25100.4_I1	1.88247	5.6407	4.19991e-05	Fe superoxide dismutase 1
AT4G25100.4_I2	0.53976	2.10256	0.00118849	Fe superoxide dismutase 1
AT4G25170.1_I2	3.72264	14.2744	2.53481e-05	Uncharacterised conserved protein (UCP012943)
AT4G26520.1_I1	7.24751	27.4755	1.38038e-09	Aldolase superfamily protein
AT4G26520.1_I3	1.36831	4.53057	0.00144851	Aldolase superfamily protein
AT4G26530.1_I1	23.0554	48.2309	2.24895e-08	Aldolase superfamily protein
AT4G26530.2_I1	15.701	36.1206	4.81658e-07	Aldolase superfamily protein
AT4G26555.1_I6	7.20249	17.7544	0.000897101	FKBP-like peptidyl-prolyl cis-trans isomerase family protein
AT4G27500.1_I4	0.276096	5.10859	0.00324463	proton pump interactor 1
AT4G27700.1_I1	1.1504	6.16168	0.0016406	Rhodanese/Cell cycle control phosphatase superfamily protein
AT4G29220.1_I9	0	3.39868	0.00431039	phosphofructokinase 1
AT4G32260.1_I1	10.6581	28.1724	4.54295e-05	ATPase, F0 complex, subunit B/B', bacterial/chloroplast
AT4G33760.1_I10	0.249484	5.10211	0.00108283	tRNA synthetase class II (D, K and N) family protein
AT4G34150.1_I5	2.19252	13.2855	6.93375e-07	Calcium-dependent lipid-binding (CaLB domain) family protein
AT4G34150.1_I6	1.67331	14.0547	1.87079e-10	Calcium-dependent lipid-binding (CaLB domain) family protein
AT4G35800.1_I13	3.05901	13.2909	1.66985e-05	RNA polymerase II large subunit
AT4G35860.1_I5	0	3.36092	0.000733631	GTP-binding 2
AT4G38970.1_I4	1.81188	7.81413	0.00938862	fructose-bisphosphate aldolase 2
AT4G40040.1_I2	3.5702	11.3576	0.00307737	Histone superfamily protein
AT5G01470.1_I5	0.874951	6.53248	0.00684125	S-adenosyl-L-methionine-dependent methyltransferases superfamily protein
AT5G01530.1_I1	3.67967	11.2421	3.80752e-11	light harvesting complex photosystem II
AT5G03850.1_I1	0.394422	2.11258	0.00163933	Nucleic acid-binding, OB-fold-like protein
AT5G03880.1_I8	4.0494	12.0097	8.14818e-09	Thioredoxin family protein
AT5G07090.1_I2	1.34213	5.78824	0.00939374	Ribosomal protein S4 (RPS4A) family protein
AT5G09880.1_I4	11.4425	25.2826	9.94952e-33	Splicing factor, CC1-like
AT5G11030.1_I9	0	1.48588	0.00768627	aberrant lateral root formation 4
AT5G11720.1_I4	1.04846	7.91304	0.000451983	Glycosyl hydrolases family 31 protein
AT5G13730.1_I3	2.26485	11.9733	0.000450849	sigma factor 4
AT5G14570.1_I1	9.29168	21.9752	0.00112289	high affinity nitrate transporter 2.7
AT5G14740.1_I3	3.52789	22.1074	3.90113e-20	carbonic anhydrase 2
AT5G14740.1_I4	1.4405	7.89084	4.88128e-05	carbonic anhydrase 2
AT5G14740.1_I6	2.8173	8.09363	0.00190516	carbonic anhydrase 2
AT5G16030.1_I4	3.98684	10.6176	1.82909e-32	unknown protein
AT5G17530.1_I18	4.88919	17.3647	8.23928e-05	phosphoglucosamine mutase family protein
AT5G18650.1_I10	1.68547	8.44137	0.00112191	CHY-type/CTCHY-type/RING-type Zinc finger protein
AT5G18650.1_I11	4.03614	10.9372	0.00193341	CHY-type/CTCHY-type/RING-type Zinc finger protein
AT5G19090.1_I3	0.225078	4.82218	0.00061138	Heavy metal transport/detoxification superfamily protein
AT5G19190.1_I1	3.35259	12.0993	5.59426e-05	unknown protein
AT5G19220.1_I7	2.04796	9.08555	0.000781565	ADP glucose pyrophosphorylase large subunit 1
AT5G19220.1_I8	7.85444	23.1787	2.34656e-06	ADP glucose pyrophosphorylase large subunit 1
AT5G19220.1_I9	10.3536	28.9879	7.50329e-07	ADP glucose pyrophosphorylase large subunit 1
AT5G21090.1_I3	0.426952	2.59865	0.00797435	Leucine-rich repeat (LRR) family protein
AT5G22090.1_I1	0.213476	3.74205	0.00557139	Protein of unknown function (DUF3049)
AT5G22650.1_I3	0.318572	3.10238	0.00844644	histone deacetylase 2B
AT5G22830.1_I13	0	3.40141	0.00769533	magnesium (Mg) transporter 10
AT5G23010.1_I4	4.14143	14.3399	7.78403e-05	methylthioalkylmalate synthase 1
AT5G23010.1_I6	0.609034	3.75632	0.000152985	methylthioalkylmalate synthase 1
AT5G23010.1_I7	1.57555	8.9868	0.000109784	methylthioalkylmalate synthase 1
AT5G23450.1_I8	0.29165	3.97629	0.000123623	long-chain base (LCB) kinase 1
AT5G23810.1_I4	4.22595	12.552	0.000941161	amino acid permease 7
AT5G23870.1_I7	0	6.72183	3.60975e-05	Pectinacetylesterase family protein
AT5G25630.1_I1	7.49204	17.1255	3.17659e-07	Tetratricopeptide repeat (TPR)-like superfamily protein
AT5G35170.1_I13	0.739542	10.0827	2.66548e-07	adenylate kinase family protein
AT5G35170.1_I9	0.759896	4.99512	0.00321699	adenylate kinase family protein
AT5G35790.1_I6	4.77858	13.7022	0.00469551	glucose-6-phosphate dehydrogenase 1
AT5G37940.1_I1	14.1049	37.7007	3.39886e-07	Zinc-binding dehydrogenase family protein
AT5G38410.1_I1	6.21215	15.4602	0.00318811	Ribulose bisphosphate carboxylase (small chain) family protein
AT5G38420.1_I1	2.07072	7.84214	0.00920967	Ribulose bisphosphate carboxylase (small chain) family protein
AT5G40500.1_I1	10.9452	24.1986	0.00370155	unknown protein
AT5G43130.1_I14	3.25243	11.2969	1.70748e-08	TBP-associated factor 4
AT5G44530.1_I6	4.70617	20.1655	1.40173e-08	Subtilase family protein
AT5G44530.1_I9	4.69362	18.5523	4.55365e-06	Subtilase family protein
AT5G44680.1_I4	1.86364	7.25958	0.0063445	DNA glycosylase superfamily protein
AT5G44785.1_I5	4.33406	12.6621	0.0033128	organellar single-stranded DNA binding protein 3
AT5G44785.2_I5	4.65911	13.6117	0.00331055	organellar single-stranded DNA binding protein 3
AT5G46110.1_I7	20.9537	43.4518	2.93096e-06	Glucose-6-phosphate/phosphate translocator-related
AT5G48160.1_I2	2.42032	10.2137	0.00185687	Protein of unknown function (DUF1423)
AT5G48760.1_I3	0.581411	2.39547	6.20684e-05	Ribosomal protein L13 family protein
AT5G48790.1_I7	4.17234	10.6847	0.00167957	Domain of unknown function (DUF1995)
AT5G49730.1_I4	0.963124	4.45517	0.00118113	ferric reduction oxidase 6
AT5G49730.1_I5	4.87227	13.0483	0.00738605	ferric reduction oxidase 6
AT5G53486.4_I1	2.13162	9.48964	0.0063806	unknown protein
AT5G55230.1_I8	0.440578	4.71958	0.00312628	microtubule-associated proteins 65-1
AT5G57560.1_I1	1.46168	11.6248	5.72944e-07	Xyloglucan endotransglucosylase/hydrolase family protein
AT5G58140.1_I11	3.03705	18.5523	1.03587e-08	phototropin 2
AT5G59960.1_I5	1.17094	4.02109	5.02227e-05	unknown protein
AT5G60390.1_I2	0.207072	5.04137	0.00011011	GTP binding Elongation factor Tu family protein
AT5G61170.1_I2	2.5884	10.3628	0.00423702	Ribosomal protein S19e family protein
AT5G61380.1_I4	0.246514	5.5215	0.000345362	CCT motif -containing response regulator protein
AT5G63670.1_I1	0.199107	3.87798	0.00186826	SPT4 homolog 2
AT5G64910.1_I1	0.195351	3.80481	0.00186687	unknown protein
AT5G64910.1_I13	0	4.15172	0.00756158	unknown protein
AT5G65640.1_I2	1.26456	5.07986	0.00934215	beta HLH protein 93
AT5G65730.1_I2	1.35467	5.84234	0.0093682	xyloglucan endotransglucosylase/hydrolase 6
AT5G65730.1_I3	3.62375	9.74665	0.00474398	xyloglucan endotransglucosylase/hydrolase 6
AT5G65940.1_I4	3.31315	11.0238	0.00784833	beta-hydroxyisobutyryl-CoA hydrolase 1
AT5G65940.1_I9	0.0884922	1.46501	0.00922384	beta-hydroxyisobutyryl-CoA hydrolase 1
AT5G66210.1_I11	0.43594	5.94351	0.000123492	calcium-dependent protein kinase 28
