# Supplementary material for: A Pre-mRNA-Splicing Factor Is Required for RNA-Directed DNA Methylation in Arabidopsis
Source: PLoS Genet. 2013 Sep 12;9(9):e1003779. doi: 10.1371/journal.pgen.1003779 (PMC3772050; doi:10.1371/journal.pgen.1003779)
Supplement: Table S2 — Genes upregulated in rdm16-2 mutant compared to WT. (XLS) [file pgen.1003779.s015.xls]

## Sheet: Upregulated
Table S2. Genes upregulated in rdm16-2 mutant compared to WT
Gene Id	Log2(Fold change)	P-value	Annotation
AT3G14040	1.79769e+308	6.80083e-12	Pectin lyase-like superfamily protein
AT5G07550	1.79769e+308	1.83426e-10	glycine-rich protein 19
AT1G75910	1.79769e+308	5.10865e-10	extracellular lipase 4
AT3G62170	1.79769e+308	1.93777e-09	VANGUARD 1 homolog 2
AT2G34870	1.79769e+308	1.03617e-08	hydroxyproline-rich glycoprotein family protein
AT5G39880	1.79769e+308	1.4572e-08	NA
AT1G61566	1.79769e+308	1.49653e-08	ralf-like 9
AT1G55560	1.79769e+308	4.2988e-08	SKU5 similar 14
AT4G24640	1.79769e+308	5.27026e-08	Plant invertase/pectin methylesterase inhibitor superfamily protein
AT5G07560	1.79769e+308	6.29077e-08	glycine-rich protein 20
AT1G69940	1.79769e+308	9.22046e-08	Pectin lyase-like superfamily protein
AT1G68875	1.79769e+308	1.05124e-07	NA
AT3G25050	1.79769e+308	1.67851e-07	xyloglucan endotransglucosylase/hydrolase 3
AT3G13390	1.79769e+308	2.46549e-07	SKU5 similar 11
AT5G45880	1.79769e+308	7.97112e-07	Pollen Ole e 1 allergen and extensin family protein
AT1G29140	1.79769e+308	8.25232e-07	Pollen Ole e 1 allergen and extensin family protein
AT3G49540	1.79769e+308	1.09148e-06	NA
AT1G72290	1.79769e+308	1.25718e-06	Kunitz family trypsin and protease inhibitor protein
AT2G24450	1.79769e+308	1.43835e-06	FASCICLIN-like arabinogalactan protein 3 precursor
AT1G44542	1.79769e+308	2.40434e-06	Cyclase family protein
AT1G66120	1.79769e+308	2.58717e-06	AMP-dependent synthetase and ligase family protein
AT3G01240	1.79769e+308	2.58717e-06	NA
AT3G43860	1.79769e+308	3.22813e-06	glycosyl hydrolase 9A4
AT1G14420	1.79769e+308	4.35105e-06	Pectate lyase family protein
AT3G25170	1.79769e+308	4.691e-06	ralf-like 26
AT5G61720	1.79769e+308	4.691e-06	Protein of unknown function (DUF1216)
AT3G53300	1.79769e+308	7.40338e-06	cytochrome P450, family 71, subfamily B, polypeptide 31
AT1G30795	1.79769e+308	9.32937e-06	Glycine-rich protein family
AT1G05580	1.79769e+308	1.11159e-05	cation/H+ exchanger 23
AT5G07540	1.79769e+308	1.13434e-05	glycine-rich protein 16
AT1G01980	1.79769e+308	1.22489e-05	FAD-binding Berberine family protein
AT2G16730	1.79769e+308	1.67726e-05	glycosyl hydrolase family 35 protein
AT3G26110	1.79769e+308	1.96504e-05	Anther-specific protein agp1-like
AT5G15110	1.79769e+308	2.04464e-05	Pectate lyase family protein
AT1G66850	1.79769e+308	2.30395e-05	Bifunctional inhibitor/lipid-transfer protein/seed storage 2S albumin superfamily protein
AT3G28780	1.79769e+308	3.04891e-05	Protein of unknown function (DUF1216)
AT2G07040	1.79769e+308	4.20965e-05	Leucine-rich repeat protein kinase family protein
AT5G52160	1.79769e+308	4.75452e-05	Bifunctional inhibitor/lipid-transfer protein/seed storage 2S albumin superfamily protein
AT1G75930	1.79769e+308	5.15913e-05	extracellular lipase 6
AT4G03290	1.79769e+308	5.37507e-05	EF hand calcium-binding protein family
AT1G35490	1.79769e+308	5.60069e-05	bZIP family transcription factor
AT5G38760	1.79769e+308	6.89105e-05	Late embryogenesis abundant protein (LEA) family protein
AT1G04470	1.79769e+308	7.81511e-05	Protein of unknown function (DUF810)
AT2G39060	1.79769e+308	7.81511e-05	Nodulin MtN3 family protein
AT5G62750	1.79769e+308	0.000114778	NA
AT3G17060	1.79769e+308	0.00013078	Pectin lyase-like superfamily protein
AT2G23900	1.79769e+308	0.000149203	Pectin lyase-like superfamily protein
AT5G60615	1.79769e+308	0.000155949	Defensin-like (DEFL) family protein
AT3G62180	1.79769e+308	0.000223356	Plant invertase/pectin methylesterase inhibitor superfamily protein
AT2G19070	1.79769e+308	0.000234362	spermidine hydroxycinnamoyl transferase
AT5G27870	1.79769e+308	0.000244732	Plant invertase/pectin methylesterase inhibitor superfamily
AT1G66210	1.79769e+308	0.00025624	Subtilisin-like serine endopeptidase family protein
AT2G07560	1.79769e+308	0.00025624	H(+)-ATPase 6
AT1G03050	1.79769e+308	0.000266272	ENTH/ANTH/VHS superfamily protein
AT2G36020	1.79769e+308	0.000334374	HVA22-like protein J
AT3G01085	1.79769e+308	0.000338816	Protein kinase superfamily protein
AT3G14520	1.79769e+308	0.000338816	Terpenoid cyclases/Protein prenyltransferases superfamily protein
AT1G60740	1.79769e+308	0.000355187	Thioredoxin superfamily protein
AT2G05850	1.79769e+308	0.000355187	serine carboxypeptidase-like 38
AT3G26140	1.79769e+308	0.000355187	Cellulase (glycosyl hydrolase family 5) protein
AT1G17540	1.79769e+308	0.000390563	Protein kinase protein with adenine nucleotide alpha hydrolases-like domain
AT4G14630	1.79769e+308	0.000390563	germin-like protein 9
AT4G37990	1.79769e+308	0.000409664	elicitor-activated gene 3-2
AT3G25165	1.79769e+308	0.000429787	ralf-like 25
AT5G23960	1.79769e+308	0.000552729	terpene synthase 21
AT3G49340	1.79769e+308	0.00060467	Cysteine proteinases superfamily protein
AT4G21630	1.79769e+308	0.00066792	Subtilase family protein
AT1G30710	1.79769e+308	0.000702225	FAD-binding Berberine family protein
AT5G07420	1.79769e+308	0.000738465	Pectin lyase-like superfamily protein
AT5G49180	1.79769e+308	0.000776761	Plant invertase/pectin methylesterase inhibitor superfamily
AT1G23240	1.79769e+308	0.000783124	Caleosin-related family protein
AT2G13350	1.79769e+308	0.000860038	Calcium-dependent lipid-binding (CaLB domain) family protein
AT4G15750	1.79769e+308	0.000860038	Plant invertase/pectin methylesterase inhibitor superfamily protein
AT4G14815	1.79769e+308	0.000905308	Bifunctional inhibitor/lipid-transfer protein/seed storage 2S albumin superfamily protein
AT5G26692	1.79769e+308	0.000952003	Putative membrane lipoprotein
AT2G46860	1.79769e+308	0.00105757	pyrophosphorylase 3
AT5G28690	1.79769e+308	0.00105757	Protein of unknown function (DUF1685)
AT1G62940	1.79769e+308	0.00117463	acyl-CoA synthetase 5
AT1G51250	1.79769e+308	0.00123846	Plant self-incompatibility protein S1 family
AT3G14380	1.79769e+308	0.00123846	Uncharacterised protein family (UPF0497)
AT4G38190	1.79769e+308	0.00123846	cellulose synthase like D4
AT5G28680	1.79769e+308	0.00123846	Malectin/receptor-like protein kinase family protein
AT2G23800	1.79769e+308	0.00130613	geranylgeranyl pyrophosphate synthase 2
AT1G15460	1.79769e+308	0.00137791	HCO3- transporter family
AT3G57690	1.79769e+308	0.00137791	arabinogalactan protein 23
AT1G28430	1.79769e+308	0.00145406	cytochrome P450, family 705, subfamily A, polypeptide 24
AT4G23560	1.79769e+308	0.00145406	glycosyl hydrolase 9B15
AT4G32510	1.79769e+308	0.00153491	HCO3- transporter family
AT4G02250	1.79769e+308	0.00162075	Plant invertase/pectin methylesterase inhibitor superfamily protein
AT5G16500	1.79769e+308	0.00162075	Protein kinase superfamily protein
AT5G51105	1.79769e+308	0.00191194	Protein of unknown function (DUF1278)
AT1G75790	1.79769e+308	0.00202158	SKU5 similar 18
AT3G01230	1.79769e+308	0.00202158	NA
AT5G07230	1.79769e+308	0.00202158	Bifunctional inhibitor/lipid-transfer protein/seed storage 2S albumin superfamily protein
AT1G02790	9.94573	5.15099e-12	polygalacturonase 4
AT2G47040	9.90427	6.33116e-12	Plant invertase/pectin methylesterase inhibitor superfamily
AT3G01270	9.70849	1.64597e-11	Pectate lyase family protein
AT5G07530	9.55442	6.01257e-05	glycine rich protein 17
AT5G07410	9.55303	3.49687e-11	Pectin lyase-like superfamily protein
AT3G07820	9.45286	5.611e-11	Pectin lyase-like superfamily protein
AT5G45890	9.36729	8.4561e-11	senescence-associated gene 12
AT3G07850	8.81857	0	Pectin lyase-like superfamily protein
AT3G13400	8.7875	0	SKU5 similar 13
AT3G28980	8.72254	1.64724e-09	Protein of unknown function (DUF1216)
AT3G28790	8.35704	8.88178e-16	Protein of unknown function (DUF1216)
AT3G51590	8.29623	1.06952e-08	lipid transfer protein 12
AT1G61563	8.1794	1.7734e-08	ralf-like 8
AT1G55570	8.14554	2.07184e-08	SKU5 similar 12
AT3G05610	8.07461	2.74325e-08	Plant invertase/pectin methylesterase inhibitor superfamily
AT1G20130	8.06915	1.20286e-08	GDSL-like Lipase/Acylhydrolase superfamily protein
AT2G47030	8.06412	8.88178e-15	Plant invertase/pectin methylesterase inhibitor superfamily
AT4G12960	7.98895	1.30613e-10	Gamma interferon responsive lysosomal thiol (GILT) reductase family protein
AT5G50030	7.74611	1.0851e-07	Plant invertase/pectin methylesterase inhibitor superfamily protein
AT1G75940	7.67322	1.55431e-15	Glycosyl hydrolase superfamily protein
AT3G62710	7.65015	1.57206e-07	Glycosyl hydrolase family protein
AT3G27810	7.58121	0.000173679	myb domain protein 21
AT5G47000	7.46138	3.40399e-07	Peroxidase superfamily protein
AT5G07430	7.42808	1.31006e-14	Pectin lyase-like superfamily protein
AT4G33970	7.364	5.12586e-07	Leucine-rich repeat (LRR) family protein
AT1G44970	7.17928	8.39639e-12	Peroxidase superfamily protein
AT4G14080	7.13647	1.2134e-06	O-Glycosyl hydrolases family 17 protein
AT2G26450	7.04103	1.66896e-06	Plant invertase/pectin methylesterase inhibitor superfamily
AT1G67990	6.95027	2.30357e-06	S-adenosyl-L-methionine-dependent methyltransferases superfamily protein
AT5G58170	6.78733	4.22609e-06	SHV3-like 5
AT5G48140	6.73024	2.07579e-10	Pectin lyase-like superfamily protein
AT1G67290	6.7289	2.12617e-10	glyoxal oxidase-related protein
AT5G62080	6.72356	5.3703e-06	Bifunctional inhibitor/lipid-transfer protein/seed storage 2S albumin superfamily protein
AT2G26850	6.59838	8.37304e-06	F-box family protein
AT3G20580	6.57681	8.83494e-06	COBRA-like protein 10 precursor
AT2G31500	6.55225	9.63136e-06	calcium-dependent protein kinase 24
AT3G21180	6.44578	1.37944e-05	autoinhibited Ca(2+)-ATPase 9
AT2G45580	6.40509	5.84484e-11	cytochrome P450, family 76, subfamily C, polypeptide 3
AT2G03740	6.39765	1.62289e-05	late embryogenesis abundant domain-containing protein / LEA domain-containing protein
AT3G28810	6.26906	6.03144e-07	Protein of unknown function (DUF1216)
AT5G12000	6.26801	2.51887e-05	Protein kinase protein with adenine nucleotide alpha hydrolases-like domain
AT3G01700	6.23561	2.51354e-13	arabinogalactan protein 11
AT2G33775	6.22715	2.92954e-05	ralf-like 19
AT4G36490	6.2054	3.10424e-05	SEC14-like 12
AT3G48850	6.16465	3.56371e-05	phosphate transporter 3;2
AT4G18596	6.15887	3.62439e-05	Pollen Ole e 1 allergen and extensin family protein
AT2G26410	6.11746	4.16775e-05	IQ-domain 4
AT2G36190	6.11465	4.14762e-05	cell wall invertase 4
AT5G20390	6.02238	5.66449e-05	Glycosyl hydrolase superfamily protein
AT5G13380	5.92037	7.71483e-05	Auxin-responsive GH3 family protein
AT1G48020	5.8644	9.21598e-05	pectin methylesterase inhibitor 1
AT4G28395	5.83526	0.000101424	Bifunctional inhibitor/lipid-transfer protein/seed storage 2S albumin superfamily protein
AT3G62230	5.78117	9.32049e-08	F-box family protein
AT1G08140	5.77726	0.000119772	cation/H+ exchanger 6A
AT3G28830	5.76333	0	Protein of unknown function (DUF1216)
AT3G54800	5.72433	9.91302e-05	Pleckstrin homology (PH) and lipid-binding START domains-containing protein
AT5G22980	5.72033	0.00014196	serine carboxypeptidase-like 47
AT2G21490	5.678	0.000165979	dehydrin LEA
AT3G17980	5.64303	0.000182082	Calcium-dependent lipid-binding (CaLB domain) family protein
AT2G18480	5.63693	0.000180278	Major facilitator superfamily protein
AT1G35310	5.62954	9.99201e-15	MLP-like protein 168
AT5G07510	5.60488	7.07932e-10	glycine-rich protein 14
AT4G00350	5.57899	0.000217374	MATE efflux family protein
AT2G24210	5.57002	5.26912e-13	terpene synthase 10
AT1G58122	5.52364	3.23299e-08	conserved peptide upstream open reading frame 45
AT5G17340	5.47271	0.000306171	Putative membrane lipoprotein
AT3G09530	5.45674	0.000312374	exocyst subunit exo70 family protein H3
AT5G13580	5.36201	0.000408916	ABC-2 type transporter family protein
AT2G29460	5.34524	1.07521e-07	glutathione S-transferase tau 4
AT4G35010	5.30255	1.07048e-12	beta-galactosidase 11
AT1G18280	5.21626	0.000618065	Bifunctional inhibitor/lipid-transfer protein/seed storage 2S albumin superfamily protein
AT3G12000	5.18065	1.03908e-08	S-locus related protein SLR1, putative (S1)
AT3G02970	5.17895	0.000661243	EXORDIUM like 6
AT4G27580	5.16097	2.93968e-06	NA
AT2G44990	5.11159	0.00080317	carotenoid cleavage dioxygenase 7
AT4G32500	5.05526	0.000927872	K+ transporter 5
AT4G02650	5.03291	0.000977632	ENTH/ANTH/VHS superfamily protein
AT3G28750	5.01742	8.6593e-12	NA
AT2G27180	4.99467	6.81813e-06	NA
AT2G14610	4.99379	0	pathogenesis-related gene 1
AT3G21570	4.96021	0.00121484	NA
AT2G35980	4.95179	0.00123842	Late embryogenesis abundant (LEA) hydroxyproline-rich glycoprotein family
AT2G47050	4.92677	1.42786e-10	Plant invertase/pectin methylesterase inhibitor superfamily protein
AT5G28237	4.91752	9.73404e-06	Pyridoxal-5'-phosphate-dependent enzyme family protein
AT1G23570	4.90606	0.0007377	Domain of unknown function (DUF220)
AT5G59810	4.83356	4.95305e-07	Subtilase family protein
AT3G11430	4.81251	1.43886e-07	glycerol-3-phosphate acyltransferase 5
AT4G31370	4.81032	0.00174767	FASCICLIN-like arabinogalactan protein 5 precursor
AT5G19473	4.80513	0.00181761	RPM1-interacting protein 4 (RIN4) family protein
AT3G28510	4.75116	3.15021e-11	P-loop containing nucleoside triphosphate hydrolases superfamily protein
AT2G26010	4.75092	0.00201876	plant defensin 1.3
AT2G01880	4.74601	0.00204053	purple acid phosphatase 7
AT5G54095	4.67828	3.63553e-07	NA
AT1G70720	4.64785	4.26911e-09	Plant invertase/pectin methylesterase inhibitor superfamily protein
AT4G16270	4.63256	4.87001e-07	Peroxidase superfamily protein
AT5G59120	4.59583	2.08263e-06	subtilase 4.13
AT4G23700	4.54089	2.92682e-06	cation/H+ exchanger 17
AT2G46880	4.50002	3.15696e-08	purple acid phosphatase 14
AT1G65690	4.49714	1.60035e-09	Late embryogenesis abundant (LEA) hydroxyproline-rich glycoprotein family
AT2G43580	4.48659	7.32616e-05	Chitinase family protein
AT3G15536	4.47315	8.80406e-09	NA
AT2G26400	4.46651	8.26148e-09	acireductone dioxygenase 3
AT5G16960	4.44914	4.79507e-06	Zinc-binding dehydrogenase family protein
AT5G16920	4.42016	2.18989e-05	Fasciclin-like arabinogalactan family protein
AT3G24900	4.36774	1.10175e-06	receptor like protein 39
AT2G12480	4.33954	0.000155749	serine carboxypeptidase-like 43
AT5G14380	4.30805	9.80882e-12	arabinogalactan protein 6
AT1G22760	4.30441	3.69554e-05	poly(A) binding protein 3
AT1G47890	4.30181	3.9385e-05	receptor like protein 7
AT5G44630	4.29883	6.79092e-07	Terpenoid cyclases/Protein prenyltransferases superfamily protein
AT3G15400	4.29375	4.44089e-15	anther 20
AT5G58050	4.26104	2.0444e-06	SHV3-like 4
AT2G03850	4.25393	5.17257e-06	Late embryogenesis abundant protein (LEA) family protein
AT3G63095	4.25101	5.51427e-06	Tetratricopeptide repeat (TPR)-like superfamily protein
AT5G09730	4.24412	3.43485e-10	beta-xylosidase 3
AT2G47190	4.22861	2.52292e-06	myb domain protein 2
AT4G00700	4.21882	1.07423e-10	C2 calcium/lipid-binding plant phosphoribosyltransferase family protein
AT4G10500	4.19549	1.06231e-09	2-oxoglutarate (2OG) and Fe(II)-dependent oxygenase superfamily protein
AT1G32350	4.19337	6.24666e-05	alternative oxidase 1D
AT4G23310	4.15895	7.57153e-05	cysteine-rich RLK (RECEPTOR-like protein kinase) 23
AT5G52390	4.12524	1.40886e-10	PAR1 protein
AT2G33420	4.12514	2.88713e-05	Protein of unknown function (DUF810)
AT3G02810	4.12185	4.95302e-06	Protein kinase superfamily protein
AT5G01900	4.10774	1.31582e-05	WRKY DNA-binding protein 62
AT3G25240	4.10686	1.87339e-08	Protein of unknown function (DUF506)
AT5G20240	4.10078	1.00907e-10	K-box region and MADS-box transcription factor family protein
AT1G75920	4.09139	0.000561084	GDSL-like Lipase/Acylhydrolase superfamily protein
AT5G50560	4.08119	0.000400533	Protein of unknown function (DUF 3339)
AT4G24890	4.05264	4.97244e-08	purple acid phosphatase 24
AT5G39720	4.03746	0.000453426	avirulence induced gene 2 like protein
AT3G20520	4.03693	1.05971e-06	SHV3-like 3
AT3G22600	3.99518	4.36738e-07	Bifunctional inhibitor/lipid-transfer protein/seed storage 2S albumin superfamily protein
AT5G15140	3.99025	2.58652e-06	Galactose mutarotase-like superfamily protein
AT3G06260	3.9794	0.000170328	galacturonosyltransferase-like 4
AT1G61110	3.95258	2.90604e-05	NAC domain containing protein 25
AT5G07600	3.95038	0.000628933	Oleosin family protein
AT5G44430	3.92738	1.59078e-05	plant defensin 1.2C
AT4G12890	3.92642	0.000712059	Gamma interferon responsive lysosomal thiol (GILT) reductase family protein
AT2G33460	3.88147	0.000260213	ROP-interactive CRIB motif-containing protein 1
AT4G25010	3.8534	0.00011362	Nodulin MtN3 family protein
AT3G20530	3.85284	0.000117863	Protein kinase superfamily protein
AT4G39610	3.84911	5.47479e-05	Protein of unknown function, DUF617
AT5G26310	3.84877	0.000952943	UDP-Glycosyltransferase superfamily protein
AT1G69500	3.83727	0.000121371	cytochrome P450, family 704, subfamily B, polypeptide 1
AT3G27416	3.83499	0.000272031	NA
AT5G23970	3.81457	0.000137695	HXXXD-type acyl-transferase family protein
AT2G45130	3.79699	2.06568e-12	SPX domain gene 3
AT2G29350	3.79524	1.04539e-12	senescence-associated gene 13
AT1G25240	3.79301	0.00115826	ENTH/VHS/GAT family protein
AT4G36350	3.77921	0.00120732	purple acid phosphatase 25
AT3G57260	3.77812	0	beta-1,3-glucanase 2
AT2G16760	3.76639	0.000436568	Calcium-dependent phosphotriesterase superfamily protein
AT1G17710	3.76551	6.24167e-13	Pyridoxal phosphate phosphatase-related protein
AT5G44420	3.73547	1.9936e-09	plant defensin 1.2
AT1G47980	3.73504	0.00134395	NA
AT4G27790	3.71937	0.000504019	Calcium-binding EF hand family protein
AT4G16260	3.70074	3.10862e-15	Glycosyl hydrolase superfamily protein
AT5G64790	3.69433	0.00056131	O-Glycosyl hydrolases family 17 protein
AT5G43300	3.68964	0.000570502	PLC-like phosphodiesterases superfamily protein
AT3G20865	3.65439	0.000149574	arabinogalactan protein 40
AT5G42230	3.648	0.000686417	serine carboxypeptidase-like 41
AT4G34380	3.63431	0.000719067	Transducin/WD40 repeat-like superfamily protein
AT2G33100	3.63266	4.48947e-05	cellulose synthase-like D1
AT5G38250	3.61985	0.00208225	Protein kinase family protein
AT3G20190	3.59579	0.000366242	Leucine-rich repeat protein kinase family protein
AT4G27570	3.58724	0.000192868	UDP-Glycosyltransferase superfamily protein
AT1G67810	3.58032	2.22045e-16	sulfur E2
AT1G80660	3.57658	0.000737679	H(+)-ATPase 9
AT3G01080	3.57592	1.34222e-05	WRKY DNA-binding protein 58
AT3G42850	3.54131	0.0010239	Mevalonate/galactokinase family protein
AT2G37830	3.5359	4.37842e-05	NA
AT5G64000	3.51436	3.78864e-06	Inositol monophosphatase family protein
AT3G54340	3.49787	4.04391e-10	K-box region and MADS-box transcription factor family protein
AT2G02990	3.48848	1.45404e-07	ribonuclease 1
AT5G12960	3.47595	2.2073e-06	Putative glycosyl hydrolase of unknown function (DUF1680)
AT5G02580	3.47469	7.20355e-05	Plant protein 1589 of unknown function
AT3G19390	3.45188	0.00019768	Granulin repeat cysteine protease family protein
AT5G13080	3.42941	0.00160479	WRKY DNA-binding protein 75
AT4G33860	3.42734	0.00157934	Glycosyl hydrolase family 10 protein
AT4G26260	3.42128	1.00735e-05	myo-inositol oxygenase 4
AT3G52820	3.40931	4.90953e-08	purple acid phosphatase 22
AT1G24520	3.37995	0.000296797	homolog of Brassica campestris pollen protein 1
AT4G35160	3.37615	0.000522517	O-methyltransferase family protein
AT1G75040	3.35818	0	pathogenesis-related gene 5
AT1G22990	3.3223	0.000153599	Heavy metal transport/detoxification superfamily protein
AT2G18660	3.32169	2.5982e-07	plant natriuretic peptide A
AT1G14880	3.32043	8.88178e-16	PLANT CADMIUM RESISTANCE 1
AT5G44440	3.30856	0.00123939	FAD-binding Berberine family protein
AT3G48020	3.30375	8.65078e-06	NA
AT4G32810	3.2883	3.71031e-05	carotenoid cleavage dioxygenase 8
AT4G23150	3.28546	8.83128e-07	cysteine-rich RLK (RECEPTOR-like protein kinase) 7
AT3G03530	3.28453	1.41096e-11	non-specific phospholipase C4
AT1G66390	3.26925	5.9332e-09	myb domain protein 90
AT1G51860	3.26779	0.0014802	Leucine-rich repeat protein kinase family protein
AT4G04500	3.26159	2.30386e-05	cysteine-rich RLK (RECEPTOR-like protein kinase) 37
AT5G64810	3.24196	0.000232907	WRKY DNA-binding protein 51
AT5G12180	3.23167	0.00170354	calcium-dependent protein kinase 17
AT1G21240	3.22684	6.36799e-07	wall associated kinase 3
AT2G37770	3.19619	2.34312e-05	NAD(P)-linked oxidoreductase superfamily protein
AT3G09922	3.17039	7.77156e-14	induced by phosphate starvation1
AT5G52740	3.16455	0.000806959	Copper transport protein family
AT1G64110	3.15326	0.000642975	P-loop containing nucleoside triphosphate hydrolases superfamily protein
AT2G43570	3.15318	8.08312e-10	chitinase, putative
AT5G65080	3.14339	1.30751e-06	K-box region and MADS-box transcription factor family protein
AT2G24850	3.13545	7.94991e-11	tyrosine aminotransferase 3
AT1G22380	3.13395	0.000129841	UDP-glucosyl transferase 85A3
AT2G43000	3.12639	0.000980278	NAC domain containing protein 42
AT3G25010	3.10491	4.78062e-13	receptor like protein 41
AT5G61160	3.10127	1.20261e-09	anthocyanin 5-aromatic acyltransferase 1
AT2G42885	3.09453	0.000336423	Defensin-like (DEFL) family protein
AT1G32960	3.09389	2.17303e-05	Subtilase family protein
AT3G28007	3.08554	6.30782e-06	Nodulin MtN3 family protein
AT5G24860	3.08011	0.00078155	flowering promoting factor 1
AT3G05930	3.07825	3.00806e-05	germin-like protein 8
AT3G28820	3.07367	0.000432883	Protein of unknown function (DUF1216)
AT1G02190	3.07322	1.61362e-10	Fatty acid hydroxylase superfamily
AT3G13950	3.06531	0.00039276	NA
AT1G09080	3.05913	6.14386e-06	Heat shock protein 70 (Hsp 70) family protein
AT5G49130	3.05414	4.29396e-05	MATE efflux family protein
AT1G16705	3.03863	0.000810696	p300/CBP acetyltransferase-related protein-related
AT5G15960	3.02968	0.000470862	stress-responsive protein (KIN1) / stress-induced protein (KIN1)
AT3G11340	3.01556	0.000733154	UDP-Glycosyltransferase superfamily protein
AT4G20420	3.01315	0.00109729	Tapetum specific protein TAP35/TAP44
AT1G72260	3.0003	3.46504e-07	thionin 2.1
AT4G23680	2.97962	3.4639e-14	Polyketide cyclase/dehydrase and lipid transport superfamily protein
AT3G29034	2.97879	0.00063472	NA
AT1G49900	2.96683	0.00130837	C2H2 type zinc finger transcription factor family
AT1G51890	2.96503	0.000127121	Leucine-rich repeat protein kinase family protein
AT5G51210	2.94804	0.00140424	oleosin3
AT4G23140	2.94765	2.93199e-11	cysteine-rich RLK (RECEPTOR-like protein kinase) 6
AT5G48657	2.94431	4.44294e-05	defense protein-related
AT4G35180	2.90036	0.000295804	LYS/HIS transporter 7
AT5G05340	2.88903	5.80622e-05	Peroxidase superfamily protein
AT3G61410	2.88492	0.000114218	NA
AT2G32680	2.87226	6.68949e-11	receptor like protein 23
AT2G04460	2.86659	0.000130989	transposable element gene
AT4G34135	2.85887	4.37573e-09	UDP-glucosyltransferase 73B2
AT5G07520	2.84444	0.000629284	glycine-rich protein 18
AT5G03210	2.84433	5.94229e-08	NA
AT2G27880	2.84016	0.00157427	Argonaute family protein
AT1G15360	2.81703	2.25955e-05	Integrase-type DNA-binding superfamily protein
AT2G47130	2.79639	9.95837e-09	NAD(P)-binding Rossmann-fold superfamily protein
AT1G02470	2.79531	2.14818e-05	Polyketide cyclase/dehydrase and lipid transport superfamily protein
AT1G58430	2.79083	6.02432e-08	GDSL-like Lipase/Acylhydrolase family protein
AT1G69180	2.7725	0.000957646	Plant-specific transcription factor YABBY family protein
AT5G10625	2.77205	0.000736802	NA
AT3G10320	2.77111	8.1702e-05	Glycosyltransferase family 61 protein
AT2G39030	2.76765	6.99111e-09	Acyl-CoA N-acyltransferases (NAT) superfamily protein
AT3G43110	2.75883	1.55558e-11	NA
AT2G18050	2.75648	0	histone H1-3
AT2G41380	2.75126	3.40702e-06	S-adenosyl-L-methionine-dependent methyltransferases superfamily protein
AT5G07010	2.73323	4.11616e-06	sulfotransferase 2A
AT5G42800	2.73044	8.74856e-14	dihydroflavonol 4-reductase
AT5G24200	2.6685	0.000635255	alpha/beta-Hydrolases superfamily protein
AT5G19580	2.66561	3.17302e-13	glyoxal oxidase-related protein
AT2G27660	2.64976	0.00024919	Cysteine/Histidine-rich C1 domain family protein
AT3G28917	2.64527	1.60674e-05	mini zinc finger 2
AT4G21590	2.63551	0.00072815	endonuclease 3
AT3G45860	2.62489	4.4813e-12	cysteine-rich RLK (RECEPTOR-like protein kinase) 4
AT1G26390	2.62421	0.000805434	FAD-binding Berberine family protein
AT5G59680	2.61183	1.82989e-06	Leucine-rich repeat protein kinase family protein
AT1G04660	2.60726	0.000879753	glycine-rich protein
AT5G01600	2.6017	3.14597e-11	ferretin 1
AT1G15520	2.58983	2.26656e-05	pleiotropic drug resistance 12
AT1G19200	2.5715	0.000480867	Protein of unknown function (DUF581)
AT2G38940	2.53575	1.23945e-12	phosphate transporter 1;4
AT5G27060	2.52253	0.00167308	receptor like protein 53
AT5G22430	2.50315	8.88178e-16	Pollen Ole e 1 allergen and extensin family protein
AT1G70640	2.49154	0.000511516	octicosapeptide/Phox/Bem1p (PB1) domain-containing protein
AT5G26690	2.48158	0.000125528	Heavy metal transport/detoxification superfamily protein
AT5G23020	2.47413	6.12144e-06	2-isopropylmalate synthase 2
AT2G20870	2.47342	2.75335e-14	cell wall protein precursor, putative
AT4G02380	2.47023	2.3137e-13	senescence-associated gene 21
AT1G72110	2.46814	6.8201e-08	O-acyltransferase (WSD1-like) family protein
AT2G42990	2.4654	3.49536e-05	GDSL-like Lipase/Acylhydrolase superfamily protein
AT1G73810	2.46362	8.52501e-05	Core-2/I-branching beta-1,6-N-acetylglucosaminyltransferase family protein
AT4G18960	2.45528	0.00026384	K-box region and MADS-box transcription factor family protein
AT1G26310	2.4468	0.00202815	K-box region and MADS-box transcription factor family protein
AT4G11910	2.43128	4.34688e-06	NA
AT1G10770	2.42953	0.000362652	Plant invertase/pectin methylesterase inhibitor superfamily protein
AT3G23550	2.41196	0.000136143	MATE efflux family protein
AT3G04530	2.40695	9.43472e-06	phosphoenolpyruvate carboxylase kinase 2
AT1G13470	2.40059	7.52918e-10	Protein of unknown function (DUF1262)
AT2G33880	2.38468	0.00198565	homeobox-3
AT4G30140	2.38259	1.19569e-06	GDSL-like Lipase/Acylhydrolase superfamily protein
AT2G11810	2.38014	3.22942e-12	monogalactosyldiacylglycerol synthase type C
AT3G25882	2.37352	0.000182381	NIM1-interacting 2
AT5G21150	2.35999	0.000202722	Argonaute family protein
AT4G14090	2.34209	8.77556e-07	UDP-Glycosyltransferase superfamily protein
AT1G30220	2.33943	0.00152119	inositol transporter 2
AT5G55460	2.32722	0.000219483	Bifunctional inhibitor/lipid-transfer protein/seed storage 2S albumin superfamily protein
AT1G23010	2.3252	9.47088e-05	Cupredoxin superfamily protein
AT4G15160	2.3171	0.000239431	Bifunctional inhibitor/lipid-transfer protein/seed storage 2S albumin superfamily protein
AT1G15125	2.29745	3.11062e-12	S-adenosyl-L-methionine-dependent methyltransferases superfamily protein
AT3G48340	2.28478	0.00133608	Cysteine proteinases superfamily protein
AT4G10310	2.27832	0.001437	high-affinity K+ transporter 1
AT5G06300	2.27812	0.00108483	Putative lysine decarboxylase family protein
AT4G03450	2.27427	1.82801e-05	Ankyrin repeat family protein
AT1G21540	2.27279	0.000378271	AMP-dependent synthetase and ligase family protein
ATMG00690	2.27032	0.00174731	NA
AT3G59845	2.26408	1.01001e-05	Zinc-binding dehydrogenase family protein
AT1G73010	2.25987	1.04228e-12	phosphate starvation-induced gene 2
AT2G14878	2.22948	2.03171e-12	NA
AT1G06160	2.2216	3.68285e-05	octadecanoid-responsive Arabidopsis AP2/ERF 59
AT3G57540	2.21107	4.25083e-06	Remorin family protein
AT3G02310	2.19788	5.09389e-05	K-box region and MADS-box transcription factor family protein
AT2G41905	2.19335	0.00166754	NA
AT3G51330	2.18908	6.15772e-06	Eukaryotic aspartyl protease family protein
AT5G17220	2.1843	8.35891e-09	glutathione S-transferase phi 12
AT1G24145	2.17492	7.66145e-06	NA
AT3G48080	2.17489	4.32533e-06	alpha/beta-Hydrolases superfamily protein
AT4G16000	2.17164	0.000143879	NA
AT1G56600	2.13725	6.66356e-12	galactinol synthase 2
AT2G40750	2.13354	2.967e-09	WRKY DNA-binding protein 54
AT1G09240	2.13099	2.8717e-12	nicotianamine synthase 3
AT1G49490	2.11759	1.4147e-05	Leucine-rich repeat (LRR) family protein
AT3G47480	2.10967	0.000167215	Calcium-binding EF-hand family protein
AT1G69120	2.10733	5.55138e-06	K-box region and MADS-box transcription factor family protein
AT3G51860	2.10168	7.60379e-08	cation exchanger 3
AT5G20400	2.08189	6.07027e-05	2-oxoglutarate (2OG) and Fe(II)-dependent oxygenase superfamily protein
AT3G30720	2.07256	0.000214709	qua-quine starch
AT5G10760	2.07248	1.31199e-11	Eukaryotic aspartyl protease family protein
AT1G07620	2.05031	1.9136e-05	GTP-binding protein Obg/CgtA
AT3G56700	2.04561	1.77181e-05	fatty acid reductase 6
AT5G38710	2.04009	1.47816e-05	Methylenetetrahydrofolate reductase family protein
AT3G62090	2.03584	1.51208e-05	phytochrome interacting factor 3-like 2
AT2G31980	2.03022	0.00114397	PHYTOCYSTATIN 2
AT5G54060	2.02239	6.05688e-05	UDP-glucose:flavonoid 3-o-glucosyltransferase
AT4G22880	2.02033	1.06089e-05	leucoanthocyanidin dioxygenase
AT1G08310	1.99712	3.49332e-06	alpha/beta-Hydrolases superfamily protein
AT5G22300	1.99647	2.30033e-06	nitrilase 4
AT1G65790	1.99344	6.11371e-08	receptor kinase 1
AT5G43150	1.98947	5.78138e-11	NA
AT3G22910	1.97607	0.000344096	ATPase E1-E2 type family protein / haloacid dehalogenase-like hydrolase family protein
AT1G59640	1.97342	0.000319337	BIG PETAL P
AT4G02520	1.97341	1.74863e-08	glutathione S-transferase PHI 2
AT1G68620	1.96826	5.29047e-05	alpha/beta-Hydrolases superfamily protein
AT3G02040	1.96568	7.6707e-09	senescence-related gene 3
AT3G01970	1.95547	1.21519e-06	WRKY DNA-binding protein 45
AT4G10960	1.95508	0.000308432	UDP-D-glucose/UDP-D-galactose 4-epimerase 5
AT1G23110	1.94131	2.71851e-06	NA
AT4G16590	1.91919	1.02034e-07	cellulose synthase-like A01
AT4G01390	1.91531	3.62248e-06	TRAF-like family protein
AT4G37400	1.9105	0.000565624	cytochrome P450, family 81, subfamily F, polypeptide 3
AT5G20790	1.90905	1.69917e-09	NA
AT1G20120	1.89385	0.00137772	GDSL-like Lipase/Acylhydrolase superfamily protein
AT4G24000	1.88334	5.21972e-07	cellulose synthase like G2
AT3G26210	1.86711	1.51714e-08	cytochrome P450, family 71, subfamily B, polypeptide 23
AT5G56540	1.85695	1.42335e-05	arabinogalactan protein 14
AT3G55880	1.84711	1.69394e-07	Alpha/beta hydrolase related protein
AT5G45380	1.84624	4.43375e-07	solute:sodium symporters;urea transmembrane transporters
AT4G13180	1.84585	0.000149029	NAD(P)-binding Rossmann-fold superfamily protein
AT2G43510	1.84365	5.42142e-07	trypsin inhibitor protein 1
AT5G67340	1.84348	0.000381622	ARM repeat superfamily protein
AT4G04460	1.83486	0.000231381	Saposin-like aspartyl protease family protein
AT5G08240	1.82236	0.00206397	NA
AT2G30140	1.81991	3.73421e-06	UDP-Glycosyltransferase superfamily protein
AT3G50970	1.80752	1.53121e-05	dehydrin family protein
AT1G30500	1.80203	2.27899e-07	nuclear factor Y, subunit A7
AT5G54610	1.802	1.02991e-08	ankyrin
AT1G75000	1.80067	0.00132666	GNS1/SUR4 membrane protein family
AT3G61280	1.79846	1.80978e-08	Arabidopsis thaliana protein of unknown function (DUF821)
AT4G20110	1.79626	4.23984e-06	VACUOLAR SORTING RECEPTOR 7
AT1G67330	1.79497	0.000127505	Protein of unknown function (DUF579)
AT2G32830	1.79376	0.00057609	phosphate transporter 1;5
AT5G24530	1.79209	4.94412e-09	2-oxoglutarate (2OG) and Fe(II)-dependent oxygenase superfamily protein
AT5G25110	1.78995	0.00105997	CBL-interacting protein kinase 25
AT2G18690	1.77638	0.00055456	NA
AT1G80130	1.76106	4.33288e-09	Tetratricopeptide repeat (TPR)-like superfamily protein
AT2G29130	1.75808	3.97798e-09	laccase 2
AT3G13310	1.75785	1.3174e-08	Chaperone DnaJ-domain superfamily protein
AT4G37900	1.75585	0.00199229	Protein of unknown function (duplicated DUF1399)
AT3G50480	1.75548	5.16376e-09	homolog of RPW8 4
AT1G24260	1.74376	0.000242623	K-box region and MADS-box transcription factor family protein
AT2G26560	1.74236	1.07142e-08	phospholipase A 2A
AT5G27420	1.74148	0.000135005	carbon/nitrogen insensitive 1
AT3G21560	1.74115	2.01988e-08	UDP-Glycosyltransferase superfamily protein
AT1G78960	1.73612	6.19363e-07	lupeol synthase 2
AT5G25250	1.73421	0.000212981	SPFH/Band 7/PHB domain-containing membrane-associated protein family
AT4G23496	1.73128	1.7705e-05	SPIRAL1-like5
AT3G19020	1.7296	2.44014e-05	Leucine-rich repeat (LRR) family protein
AT1G78950	1.72614	5.43543e-06	Terpenoid cyclases family protein
AT4G38340	1.7203	0.000580659	Plant regulator RWP-RK family protein
AT1G66725	1.71806	7.326e-05	MIR163; miRNA
AT5G61820	1.70546	2.1011e-08	NA
AT5G60900	1.70521	7.04854e-06	receptor-like protein kinase 1
AT3G22231	1.70163	6.22738e-07	pathogen and circadian controlled 1
AT1G75880	1.69961	7.77843e-05	SGNH hydrolase-type esterase superfamily protein
AT5G10380	1.67852	1.85543e-08	RING/U-box superfamily protein
AT1G55265	1.67834	2.64002e-06	Protein of unknown function, DUF538
AT5G63130	1.67805	7.60784e-05	Octicosapeptide/Phox/Bem1p family protein
AT3G04720	1.66365	2.22217e-07	pathogenesis-related 4
AT3G12500	1.66068	0.000334774	basic chitinase
AT3G12580	1.6585	3.06596e-08	heat shock protein 70
AT5G33370	1.65051	7.95142e-08	GDSL-like Lipase/Acylhydrolase superfamily protein
AT5G50200	1.64667	0.000710349	nitrate transmembrane transporters
AT3G17790	1.64615	0.000612764	purple acid phosphatase 17
AT1G19960	1.64427	9.96812e-08	NA
AT1G35710	1.63714	1.24681e-07	Protein kinase family protein with leucine-rich repeat domain
AT3G16530	1.63548	5.01497e-08	Legume lectin family protein
AT4G25000	1.6352	0.000577954	alpha-amylase-like
AT1G03940	1.63255	0.000107344	HXXXD-type acyl-transferase family protein
AT4G15110	1.62738	3.40369e-07	cytochrome P450, family 97, subfamily B, polypeptide 3
AT3G10340	1.62572	4.90083e-08	phenylalanine ammonia-lyase 4
AT1G21000	1.61561	5.93783e-08	PLATZ transcription factor family protein
AT2G28400	1.61296	0.000204884	Protein of unknown function, DUF584
AT1G64360	1.6101	6.00179e-08	NA
AT3G57240	1.61002	0.00177755	beta-1,3-glucanase 3
AT5G07990	1.6056	6.36329e-05	Cytochrome P450 superfamily protein
AT4G25850	1.60137	0.00104262	OSBP(oxysterol binding protein)-related protein 4B
AT1G12080	1.60015	8.98114e-07	Vacuolar calcium-binding protein-related
AT2G31230	1.59812	0.000321758	ethylene-responsive element binding factor 15
AT5G47220	1.59594	1.41587e-06	ethylene responsive element binding factor 2
AT5G17860	1.58614	3.02828e-07	calcium exchanger 7
AT5G39090	1.57786	0.00016384	HXXXD-type acyl-transferase family protein
AT2G41180	1.56965	1.0985e-05	VQ motif-containing protein
AT5G51950	1.56909	5.38008e-05	Glucose-methanol-choline (GMC) oxidoreductase family protein
AT3G11010	1.56825	2.56523e-07	receptor like protein 34
AT5G01220	1.56017	1.239e-06	sulfoquinovosyldiacylglycerol 2
AT5G44620	1.5598	0.000279472	cytochrome P450, family 706, subfamily A, polypeptide 3
AT3G22235	1.54926	8.05278e-05	NA
AT2G39210	1.5457	3.54477e-06	Major facilitator superfamily protein
AT5G50800	1.53148	8.64867e-05	Nodulin MtN3 family protein
AT1G56120	1.52996	0.000152918	Leucine-rich repeat transmembrane protein kinase
AT2G36970	1.52532	4.38781e-06	UDP-Glycosyltransferase superfamily protein
AT5G04340	1.52223	0.00012416	zinc finger of Arabidopsis thaliana 6
AT4G22680	1.52205	0.00182186	myb domain protein 85
AT5G02020	1.52022	0.00154359	NA
AT2G38110	1.51999	1.59492e-06	glycerol-3-phosphate acyltransferase 6
AT4G34588	1.49874	2.6221e-06	conserved peptide upstream open reading frame 2
AT5G20230	1.49872	0.000267621	blue-copper-binding protein
AT5G10770	1.49052	1.59613e-06	Eukaryotic aspartyl protease family protein
AT1G63910	1.4902	1.93645e-06	myb domain protein 103
AT5G15500	1.48943	0.00134497	Ankyrin repeat family protein
AT4G14400	1.4892	5.59956e-05	ankyrin repeat family protein
AT5G23750	1.48768	3.72842e-06	Remorin family protein
AT1G49450	1.48552	0.000228765	Transducin/WD40 repeat-like superfamily protein
AT2G26440	1.48302	5.42502e-07	Plant invertase/pectin methylesterase inhibitor superfamily
AT2G31585	1.4783	0.00158544	other RNA
AT3G03450	1.47007	0.000961219	RGA-like 2
AT4G28490	1.46259	1.39879e-06	Leucine-rich receptor-like protein kinase family protein
AT5G59670	1.46155	8.91292e-05	Leucine-rich repeat protein kinase family protein
AT1G23040	1.4499	1.73931e-05	hydroxyproline-rich glycoprotein family protein
AT1G67360	1.44782	0.000152662	Rubber elongation factor protein (REF)
AT4G38540	1.44166	0.000480897	FAD/NAD(P)-binding oxidoreductase family protein
AT2G02850	1.43852	0.000361866	plantacyanin
AT1G34060	1.43572	2.90071e-05	Pyridoxal phosphate (PLP)-dependent transferases superfamily protein
AT1G73330	1.43545	4.78156e-06	drought-repressed 4
AT3G14560	1.43382	0.000585261	NA
AT1G68740	1.4334	2.0843e-06	EXS (ERD1/XPR1/SYG1) family protein
AT4G27300	1.42899	1.64927e-06	S-locus lectin protein kinase family protein
AT5G67210	1.42768	0.000260892	Protein of unknown function (DUF579)
AT2G40130	1.41535	1.51309e-05	Double Clp-N motif-containing P-loop nucleoside triphosphate hydrolases superfamily protein
AT3G26170	1.41382	4.96137e-06	cytochrome P450, family 71, subfamily B, polypeptide 19
AT5G52310	1.411	3.49052e-06	low-temperature-responsive protein 78 (LTI78) / desiccation-responsive protein 29A (RD29A)
AT2G41190	1.40558	0.00112535	Transmembrane amino acid transporter family protein
AT1G62710	1.40395	1.53518e-05	beta vacuolar processing enzyme
AT3G54040	1.40327	1.94372e-05	PAR1 protein
AT3G28540	1.39704	2.71233e-06	P-loop containing nucleoside triphosphate hydrolases superfamily protein
AT5G47550	1.39665	0.000279072	Cystatin/monellin superfamily protein
AT3G44860	1.38864	7.63334e-05	farnesoic acid carboxyl-O-methyltransferase
AT2G17040	1.38836	0.000160091	NAC domain containing protein 36
AT1G63840	1.38454	1.28642e-05	RING/U-box superfamily protein
AT2G14560	1.38183	0.000409772	Protein of unknown function (DUF567)
AT5G40690	1.37535	0.000880975	NA
AT1G02920	1.37159	6.19735e-06	glutathione S-transferase 7
AT1G07430	1.36995	0.000805304	highly ABA-induced PP2C gene 2
AT5G10300	1.3681	0.000224485	methyl esterase 5
AT1G03495	1.36723	0.000930584	HXXXD-type acyl-transferase family protein
AT1G56650	1.3672	9.31043e-05	production of anthocyanin pigment 1
AT3G26840	1.36552	0.00127721	Esterase/lipase/thioesterase family protein
AT5G26340	1.3616	7.54079e-06	Major facilitator superfamily protein
AT5G20150	1.36094	6.99375e-06	SPX domain gene 1
AT5G24420	1.35861	0.00105578	6-phosphogluconolactonase 5
AT3G51430	1.3567	7.78872e-06	Calcium-dependent phosphotriesterase superfamily protein
AT1G17745	1.35291	1.41349e-05	D-3-phosphoglycerate dehydrogenase
AT3G05630	1.35153	1.11176e-05	phospholipase D P2
AT1G57590	1.34786	0.00015652	Pectinacetylesterase family protein
AT1G32770	1.34035	0.000341623	NAC domain containing protein 12
AT5G52750	1.33792	0.00064161	Heavy metal transport/detoxification superfamily protein
AT1G54575	1.33745	0.000190146	NA
AT2G05380	1.33426	2.47757e-05	glycine-rich protein 3 short isoform
AT3G03470	1.33365	2.84785e-05	cytochrome P450, family 87, subfamily A, polypeptide 9
AT3G03440	1.32272	0.000532239	ARM repeat superfamily protein
AT3G56710	1.31648	1.36505e-05	sigma factor binding protein 1
AT5G39190	1.30323	0.00138954	germin-like protein 2
AT1G10060	1.30204	0.000702587	branched-chain amino acid transaminase 1
AT3G26220	1.30198	0.00031174	cytochrome P450, family 71, subfamily B, polypeptide 3
AT1G02850	1.30131	0.000936857	beta glucosidase 11
AT3G61890	1.30123	5.67808e-05	homeobox 12
AT5G39050	1.29608	0.000154711	HXXXD-type acyl-transferase family protein
AT3G49120	1.29	0.000626263	peroxidase CB
AT5G39610	1.28973	6.6993e-05	NAC domain containing protein 6
AT3G50220	1.28811	1.22849e-05	Protein of unknown function (DUF579)
AT3G01290	1.27954	2.1712e-05	SPFH/Band 7/PHB domain-containing membrane-associated protein family
AT5G47560	1.27569	1.64808e-05	tonoplast dicarboxylate transporter
AT3G26670	1.2746	0.000828119	Protein of unknown function (DUF803)
AT3G08720	1.27029	0.00150332	serine/threonine protein kinase 2
AT3G50740	1.2664	2.38508e-05	UDP-glucosyl transferase 72E1
AT5G52810	1.26603	0.00092237	NAD(P)-binding Rossmann-fold superfamily protein
AT2G46440	1.26576	1.73605e-05	cyclic nucleotide-gated channels
AT4G33050	1.26115	0.000178887	calmodulin-binding family protein
AT5G08790	1.26104	0.000545212	NAC (No Apical Meristem) domain transcriptional regulator superfamily protein
AT1G68725	1.26067	1.77564e-05	arabinogalactan protein 19
AT3G03790	1.26031	2.49858e-05	ankyrin repeat family protein / regulator of chromosome condensation (RCC1) family protein
AT1G13750	1.25899	9.93849e-05	Purple acid phosphatases superfamily protein
AT5G18130	1.2539	3.52216e-05	NA
AT3G51325	1.24913	0.000650313	RING/U-box superfamily protein
AT1G11210	1.24691	0.000110527	Protein of unknown function (DUF761)
AT5G16570	1.24569	0.000374416	glutamine synthetase 1;4
AT5G22630	1.24278	2.88189e-05	arogenate dehydratase 5
AT2G03200	1.24045	0.000378746	Eukaryotic aspartyl protease family protein
AT5G08640	1.23944	0.000160902	flavonol synthase 1
AT4G01870	1.23714	0.00190947	tolB protein-related
AT3G27250	1.23556	0.00169513	NA
AT2G31880	1.22722	0.0011127	Leucine-rich repeat protein kinase family protein
AT1G09540	1.22482	0.0020873	myb domain protein 61
AT5G01360	1.21956	0.000924265	Plant protein of unknown function (DUF828)
AT3G25610	1.21061	0.000749089	ATPase E1-E2 type family protein / haloacid dehalogenase-like hydrolase family protein
AT3G61880	1.20662	0.000372184	cytochrome p450 78a9
AT1G08830	1.20431	0.000169033	copper/zinc superoxide dismutase 1
AT4G13900	1.2024	0.000156227	NA
AT5G20410	1.19387	0.000109209	monogalactosyldiacylglycerol synthase 2
AT3G23120	1.18928	0.000547975	receptor like protein 38
AT1G69490	1.18611	7.52228e-05	NAC-like, activated by AP3/PI
AT1G55760	1.18595	0.000856831	BTB/POZ domain-containing protein
AT5G08760	1.18364	0.000148805	NA
AT4G18780	1.18267	0.000218821	cellulose synthase family protein
AT1G21250	1.18173	0.000211833	cell wall-associated kinase
AT2G46430	1.18108	0.000129617	cyclic nucleotide gated channel 3
AT5G02190	1.18058	0.000744678	Eukaryotic aspartyl protease family protein
AT5G66170	1.16961	0.00158193	sulfurtransferase 18
AT1G07000	1.1677	0.000977576	exocyst subunit exo70 family protein B2
AT5G66490	1.16371	0.00171389	NA
AT1G32900	1.15535	9.1503e-05	UDP-Glycosyltransferase superfamily protein
AT5G53120	1.1493	0.00202311	spermidine synthase 3
AT5G61010	1.14755	0.000413476	exocyst subunit exo70 family protein E2
AT5G66790	1.14211	0.00106786	Protein kinase superfamily protein
AT4G22920	1.13924	0.00168046	non-yellowing 1
AT2G26355	1.13704	0.000530623	other RNA
AT5G11090	1.13513	0.000133087	serine-rich protein-related
AT3G30775	1.12566	0.000132645	Methylenetetrahydrofolate reductase family protein
AT1G02930	1.12164	0.000559376	glutathione S-transferase 6
AT1G24147	1.12124	0.000272136	NA
AT3G56090	1.12032	0.000421656	ferritin 3
AT2G19810	1.11901	0.000944323	CCCH-type zinc finger family protein
AT5G15630	1.11689	0.000168159	COBRA-like extracellular glycosyl-phosphatidyl inositol-anchored protein family
AT5G56630	1.11319	0.000153484	phosphofructokinase 7
AT3G16360	1.11017	0.000881235	HPT phosphotransmitter 4
AT5G59305	1.10992	0.000476889	NA
AT5G15530	1.10807	0.00160916	biotin carboxyl carrier protein 2
AT4G24450	1.10772	0.000487148	phosphoglucan, water dikinase
AT4G23690	1.10713	0.000516167	Disease resistance-responsive (dirigent-like protein) family protein
AT5G53420	1.10388	0.000436026	CCT motif family protein
AT3G55990	1.10308	0.000190069	Plant protein of unknown function (DUF828)
AT1G30900	1.10076	0.0018686	VACUOLAR SORTING RECEPTOR 6
AT3G16920	1.09484	0.000755405	chitinase-like protein 2
AT5G47860	1.0921	0.00169	Protein of unknown function (DUF1350)
AT3G23090	1.08912	0.000914095	TPX2 (targeting protein for Xklp2) protein family
AT5G05390	1.08378	0.000234873	laccase 12
AT2G37710	1.08312	0.00041292	receptor lectin kinase
AT3G17070	1.08093	0.00129525	Peroxidase family protein
AT2G32160	1.07963	0.000455996	S-adenosyl-L-methionine-dependent methyltransferases superfamily protein
AT1G22160	1.07011	0.000634557	Protein of unknown function (DUF581)
AT2G27830	1.0675	0.00078794	NA
AT3G14620	1.06624	0.000323585	cytochrome P450, family 72, subfamily A, polypeptide 8
AT2G23360	1.06513	0.00036918	Plant protein of unknown function (DUF869)
AT2G44670	1.06292	0.000508026	Protein of unknown function (DUF581)
AT4G34230	1.06153	0.000386523	cinnamyl alcohol dehydrogenase 5
AT5G63850	1.06137	0.000301296	amino acid permease 4
AT1G19940	1.06022	0.00104191	glycosyl hydrolase 9B5
AT3G25760	1.05996	0.000291147	allene oxide cyclase 1
AT2G33580	1.05869	0.00185429	Protein kinase superfamily protein
AT3G18850	1.05585	0.00127484	lysophosphatidyl acyltransferase 5
AT2G27310	1.05326	0.00188755	F-box family protein
AT1G27380	1.05066	0.00188263	ROP-interactive CRIB motif-containing protein 2
AT2G37040	1.05013	0.00129571	PHE ammonia lyase 1
AT5G37600	1.04375	0.000760352	glutamine synthase clone R1
AT4G22592	1.0432	0.00132968	conserved peptide upstream open reading frame 27
AT5G19240	1.04285	0.000367858	Glycoprotein membrane precursor GPI-anchored
AT3G15210	1.03545	0.000701793	ethylene responsive element binding factor 4
AT4G36648	1.0301	0.000447677	other RNA
AT2G40320	1.02952	0.00050976	TRICHOME BIREFRINGENCE-LIKE 33
AT2G47880	1.02632	0.001436	Glutaredoxin family protein
AT4G28500	1.02427	0.0017972	NAC domain containing protein 73
AT3G56400	1.02236	0.000535175	WRKY DNA-binding protein 70
AT3G47420	1.02124	0.000553131	phosphate starvation-induced gene 3
AT4G23170	1.02071	0.000599771	receptor-like protein kinase-related family protein
AT2G37090	1.01857	0.000524537	Nucleotide-diphospho-sugar transferases superfamily protein
AT1G13990	1.01853	0.0006185	NA
AT3G52720	1.01755	0.00074864	alpha carbonic anhydrase 1
AT1G78460	1.01701	0.000547878	SOUL heme-binding family protein
AT4G19880	1.01432	0.00116612	Glutathione S-transferase family protein
AT1G71130	1.0114	0.00126793	Integrase-type DNA-binding superfamily protein
AT1G22480	1.01048	0.000566736	Cupredoxin superfamily protein
