# Supplementary material for: A Pre-mRNA-Splicing Factor Is Required for RNA-Directed DNA Methylation in Arabidopsis
Source: PLoS Genet. 2013 Sep 12;9(9):e1003779. doi: 10.1371/journal.pgen.1003779 (PMC3772050; doi:10.1371/journal.pgen.1003779)
Supplement: Table S3 — Genes downregulated in rdm16-2 mutant compared to WT. (XLS) [file pgen.1003779.s016.xls]

## Sheet: Downregulated
Table S3. Genes downregulated in rdm16-2 mutant compared to WT
Gene ID	Log2(Fold change)	P-value	Annotation
AT2G30766	-1.79769e+308	6.90403e-05	NA
AT3G01345	-9.64863	0	Expressed protein
AT2G20800	-7.56667	4.7205e-07	NAD(P)H dehydrogenase B4
AT3G01600	-4.95408	7.7452e-09	NAC domain containing protein 44
AT1G06100	-4.75108	3.37834e-05	Fatty acid desaturase family protein
AT5G25230	-4.13366	2.66417e-06	Ribosomal protein S5/Elongation factor G/III/V family protein
AT2G35570	-3.93743	0.000237798	NA
AT3G56000	-3.93618	0.000254059	cellulose synthase like A14
AT5G05250	-3.90578	3.06259e-10	NA
AT3G33528	-3.9016	0.00097531	NA
AT3G44970	-3.69957	8.79273e-08	Cytochrome P450 superfamily protein
AT3G16670	-3.62075	7.68929e-09	Pollen Ole e 1 allergen and extensin family protein
AT2G18190	-3.57228	0.00109242	P-loop containing nucleoside triphosphate hydrolases superfamily protein
AT3G15720	-3.45301	2.60198e-09	Pectin lyase-like superfamily protein
AT5G51440	-3.07884	2.61095e-07	HSP20-like chaperones superfamily protein
AT1G31290	-2.9115	0.0007669	ARGONAUTE 3
AT5G36910	-2.82897	1.81572e-05	thionin 2.2
AT1G17960	-2.74752	0.000622297	Threonyl-tRNA synthetase
AT1G06360	-2.72614	2.13986e-06	Fatty acid desaturase family protein
AT3G61198	-2.70118	0.000343359	other RNA
AT2G18193	-2.65051	4.67806e-07	P-loop containing nucleoside triphosphate hydrolases superfamily protein
AT5G65510	-2.631	0.000430598	AINTEGUMENTA-like 7
AT1G28010	-2.59665	0.000190577	P-glycoprotein 14
AT1G62440	-2.53365	0.000685588	leucine-rich repeat/extensin 2
AT5G44020	-2.50394	4.44089e-16	HAD superfamily, subfamily IIIB acid phosphatase
AT5G44572	-2.46501	7.10951e-11	NA
AT1G36060	-2.45729	5.93581e-05	Integrase-type DNA-binding superfamily protein
AT2G19970	-2.32459	0.000903097	CAP (Cysteine-rich secretory proteins, Antigen 5, and Pathogenesis-related 1 protein) superfamily protein
AT3G26320	-2.27289	0.000947619	cytochrome P450, family 71, subfamily B, polypeptide 36
AT4G17470	-2.26497	0.000323727	alpha/beta-Hydrolases superfamily protein
AT4G12470	-2.23382	2.47628e-07	azelaic acid induced 1
AT4G02330	-2.19561	8.39145e-06	Plant invertase/pectin methylesterase inhibitor superfamily
AT5G57560	-2.1786	2.39647e-07	Xyloglucan endotransglucosylase/hydrolase family protein
AT3G22142	-2.15229	2.54397e-12	Bifunctional inhibitor/lipid-transfer protein/seed storage 2S albumin superfamily protein
AT4G01985	-2.0821	0.000586515	NA
AT3G22121	-2.08193	3.49475e-05	other RNA
AT5G11410	-2.05672	0.000108378	Protein kinase superfamily protein
AT1G54660	-2.04204	0.000329058	NA
AT5G13330	-2.03133	8.13557e-05	related to AP2 6l
AT5G46730	-2.00771	2.6671e-09	glycine-rich protein
AT5G45340	-1.97136	0.000214822	cytochrome P450, family 707, subfamily A, polypeptide 3
AT3G27400	-1.94097	1.37259e-05	Pectin lyase-like superfamily protein
AT5G07700	-1.92589	0.000781057	myb domain protein 76
AT3G60290	-1.92482	0.000397338	2-oxoglutarate (2OG) and Fe(II)-dependent oxygenase superfamily protein
AT3G17050	-1.91992	9.10113e-06	transposable element gene
AT2G34430	-1.9154	0.000287988	light-harvesting chlorophyll-protein complex II subunit B1
AT1G06080	-1.89795	0.00108833	delta 9 desaturase 1
AT3G56360	-1.88016	5.71054e-10	NA
AT2G36120	-1.8598	5.3383e-08	Glycine-rich protein family
AT4G16563	-1.85075	2.67461e-05	Eukaryotic aspartyl protease family protein
AT3G44990	-1.83972	1.68249e-08	xyloglucan endo-transglycosylase-related 8
AT2G23010	-1.81285	1.01609e-05	serine carboxypeptidase-like 9
AT4G16870	-1.78789	4.75488e-08	transposable element gene
AT4G29030	-1.78056	8.61299e-08	Putative membrane lipoprotein
AT1G17480	-1.76365	0.000573471	IQ-domain 7
AT2G16660	-1.76358	6.67762e-09	Major facilitator superfamily protein
AT3G21770	-1.74841	9.90549e-05	Peroxidase superfamily protein
AT5G17700	-1.72941	3.44745e-06	MATE efflux family protein
AT1G07135	-1.72734	4.6007e-05	glycine-rich protein
AT5G48490	-1.72534	2.33995e-05	Bifunctional inhibitor/lipid-transfer protein/seed storage 2S albumin superfamily protein
AT5G60250	-1.7049	0.00109375	zinc finger (C3HC4-type RING finger) family protein
AT4G04223	-1.70123	2.43697e-06	other RNA
AT1G72920	-1.65327	0.00158228	Toll-Interleukin-Resistance (TIR) domain family protein
AT5G24280	-1.63078	4.97888e-06	gamma-irradiation and mitomycin c induced 1
AT5G23820	-1.62288	8.35341e-06	MD-2-related lipid recognition domain-containing protein
AT1G25450	-1.6206	2.62915e-06	3-ketoacyl-CoA synthase 5
AT4G37800	-1.60774	8.22403e-08	xyloglucan endotransglucosylase/hydrolase 7
AT5G54190	-1.56024	1.42057e-05	protochlorophyllide oxidoreductase A
AT5G25190	-1.54832	0.00025538	Integrase-type DNA-binding superfamily protein
AT2G05440	-1.54803	7.46579e-05	GLYCINE RICH PROTEIN 9
AT2G15090	-1.53333	5.50122e-07	3-ketoacyl-CoA synthase 8
AT5G23010	-1.52846	0.00089333	methylthioalkylmalate synthase 1
AT3G63110	-1.52658	0.00156322	isopentenyltransferase 3
AT1G69310	-1.51803	4.12689e-05	WRKY DNA-binding protein 57
AT1G13650	-1.50182	1.51962e-05	NA
AT4G24570	-1.46579	3.22759e-05	dicarboxylate carrier 2
AT2G23130	-1.46548	4.65544e-06	arabinogalactan protein 17
AT2G33850	-1.45026	1.03885e-06	NA
AT3G10720	-1.44844	4.85061e-06	Plant invertase/pectin methylesterase inhibitor superfamily
AT4G37540	-1.44311	0.000862362	LOB domain-containing protein 39
AT2G34930	-1.44261	0.000224569	disease resistance family protein / LRR family protein
AT5G05580	-1.43125	4.37804e-05	fatty acid desaturase 8
AT3G09260	-1.41322	0.00017153	Glycosyl hydrolase superfamily protein
AT3G06880	-1.40481	2.43077e-05	Transducin/WD40 repeat-like superfamily protein
AT5G44530	-1.39267	3.91894e-06	Subtilase family protein
AT1G49320	-1.39227	0.000214686	unknown seed protein like 1
AT3G63160	-1.38381	2.34612e-05	NA
AT4G28780	-1.38026	6.33431e-06	GDSL-like Lipase/Acylhydrolase superfamily protein
AT1G48300	-1.36585	1.41246e-05	NA
AT4G23290	-1.36085	0.000572467	cysteine-rich RLK (RECEPTOR-like protein kinase) 21
AT2G02100	-1.35818	1.6575e-05	low-molecular-weight cysteine-rich 69
AT4G03060	-1.35225	1.90101e-05	AOP2 (ALKENYL HYDROXALKYL PRODUCING 2); oxidoreductase, acting on paired donors, with incorporation or reduction of molecular oxygen, 2-oxoglutarate as one donor, and incorporation of one atom each of oxygen into both donors
AT1G69530	-1.34851	6.29978e-05	expansin A1
AT4G29780	-1.33651	0.00107714	NA
AT4G27440	-1.32992	0.00175855	protochlorophyllide oxidoreductase B
AT5G46690	-1.31957	0.000810239	beta HLH protein 71
AT5G62720	-1.31314	1.41746e-05	Integral membrane HPP family protein
AT4G08950	-1.29989	7.00856e-05	Phosphate-responsive 1 family protein
AT3G28220	-1.28989	0.000112151	TRAF-like family protein
AT2G42840	-1.28375	8.30677e-05	protodermal factor 1
AT2G13820	-1.26352	0.000151488	Bifunctional inhibitor/lipid-transfer protein/seed storage 2S albumin superfamily protein
AT2G26530	-1.26121	5.27927e-05	Protein of unknown function (DUF1645)
AT4G30620	-1.25668	0.00044481	Uncharacterised BCR, YbaB family COG0718
AT5G14920	-1.24977	0.000290331	Gibberellin-regulated family protein
AT1G04800	-1.24253	4.9552e-05	glycine-rich protein
AT3G07540	-1.24018	2.88583e-05	Actin-binding FH2 (formin homology 2) family protein
AT5G20960	-1.23568	0.000833873	aldehyde oxidase 1
AT4G25100	-1.22618	0.00138126	Fe superoxide dismutase 1
AT5G07690	-1.21865	3.93396e-05	myb domain protein 29
AT3G15850	-1.2137	3.73308e-05	fatty acid desaturase 5
AT4G13495	-1.21315	0.000163149	other RNA
AT2G18300	-1.20843	0.000140577	basic helix-loop-helix (bHLH) DNA-binding superfamily protein
AT1G54820	-1.20095	9.75462e-05	Protein kinase superfamily protein
AT4G18440	-1.1988	5.73929e-05	L-Aspartase-like family protein
AT1G77960	-1.18593	0.000142427	NA
AT1G19150	-1.18405	6.2106e-05	photosystem I light harvesting complex gene 6
AT5G24490	-1.17413	0.000493721	30S ribosomal protein, putative
AT2G40400	-1.17326	0.000371014	Protein of unknown function (DUF399 and DUF3411)
AT2G44230	-1.16793	0.000229603	Plant protein of unknown function (DUF946)
AT4G14040	-1.16303	0.0014259	selenium-binding protein 2
AT5G36120	-1.16167	0.000134576	cofactor assembly, complex C (B6F)
AT2G34510	-1.16119	0.000176297	Protein of unknown function, DUF642
AT2G40960	-1.16039	0.00150347	Single-stranded nucleic acid binding R3H protein
AT1G80050	-1.15017	0.00147795	adenine phosphoribosyl transferase 2
AT5G59080	-1.14261	0.000480556	NA
AT3G08030	-1.14165	0.000241203	Protein of unknown function, DUF642
AT4G34220	-1.13642	0.000118007	Leucine-rich repeat protein kinase family protein
AT2G34620	-1.13329	0.000125389	Mitochondrial transcription termination factor family protein
AT4G25050	-1.12579	0.000371505	acyl carrier protein 4
AT4G16370	-1.12304	0.000262982	oligopeptide transporter
AT1G66100	-1.11851	0.000148371	Plant thionin
AT1G60590	-1.09345	0.000876382	Pectin lyase-like superfamily protein
AT4G16980	-1.08592	0.00171481	arabinogalactan-protein family
AT5G65730	-1.08549	0.000362464	xyloglucan endotransglucosylase/hydrolase 6
AT5G65010	-1.08285	0.00023704	asparagine synthetase 2
AT3G23940	-1.07725	0.00130765	dehydratase family
AT5G18660	-1.07358	0.000253306	NAD(P)-binding Rossmann-fold superfamily protein
AT5G02160	-1.07332	0.00141482	NA
AT2G47750	-1.05342	0.0014829	putative indole-3-acetic acid-amido synthetase GH3.9
AT5G63180	-1.04789	0.000385567	Pectin lyase-like superfamily protein
AT3G01480	-1.04506	0.000695892	cyclophilin 38
AT1G62780	-1.04094	0.000384774	NA
AT2G22980	-1.03706	0.00132007	serine carboxypeptidase-like 13
AT3G15520	-1.03671	0.00130262	Cyclophilin-like peptidyl-prolyl cis-trans isomerase family protein
AT2G43100	-1.03665	0.000538822	isopropylmalate isomerase 2
AT5G18570	-1.03352	0.000542559	GTP1/OBG family protein
AT5G24470	-1.03324	0.000983609	pseudo-response regulator 5
AT5G37770	-1.02289	0.000534459	EF hand calcium-binding protein family
AT4G34160	-1.01577	0.00145295	CYCLIN D3;1
AT1G74670	-1.0097	0.00116177	Gibberellin-regulated family protein
AT3G25660	-1.00709	0.000586701	Amidase family protein
AT1G68890	-1.00634	0.000978877	magnesium ion binding;thiamin pyrophosphate binding;hydro-lyases;catalytics;2-succinyl-5-enolpyruvyl-6-hydroxy-3-cyclohexene-1-carboxylic-acid synthases
AT4G09030	-1.00558	0.000889313	arabinogalactan protein 10
