# Supplementary material for: A Pre-mRNA-Splicing Factor Is Required for RNA-Directed DNA Methylation in Arabidopsis
Source: PLoS Genet. 2013 Sep 12;9(9):e1003779. doi: 10.1371/journal.pgen.1003779 (PMC3772050; doi:10.1371/journal.pgen.1003779)
Supplement: Table S4 — Bisulfite sequencing statistics. (XLS) [file pgen.1003779.s017.xls]

## Sheet: Sheet1
Table S4. Bisulfite sequencing statistics
Samples	WT	rdm16ros1	ros1	nrpdros1
Raw reads	50611830	45413654	50191274	52437626
Read length	90	90	90	90
Mapped reads	31939855	27891489	30424413	32441610
nodup reads	24545854	21940624	23045752	23377848
Average Depth	17.52	15.36	16.36	16.44
Coverage	0.86292	0.85057	0.86961	0.8629
Error rate	0.0034	0.0035	0.0038	0.0044
No. of C (depth≥4)	32156964	29431229	31422142	32341423
No. of C	42858083	42858083	42858083	42858083
