# Supplementary material for: A Pre-mRNA-Splicing Factor Is Required for RNA-Directed DNA Methylation in Arabidopsis
Source: PLoS Genet. 2013 Sep 12;9(9):e1003779. doi: 10.1371/journal.pgen.1003779 (PMC3772050; doi:10.1371/journal.pgen.1003779)
Supplement: Table S5 — Hypomethylated loci in rdm16ros1 compared to ros1. (XLS) [file pgen.1003779.s018.xls]

## Sheet: rdm16ros1-1A_vs_ros1-1_CF_hypo_
Table S5. Hypomethylated loci in rdm16ros1 compared to ros1
Chromosome	Start	End
chr1	14903	15156
chr1	22523	22871
chr1	56586	56743
chr1	356982	357764
chr1	591216	591600
chr1	1139437	1139580
chr1	1208333	1208573
chr1	1527775	1527907
chr1	1528148	1528291
chr1	2611717	2611923
chr1	2658043	2658321
chr1	3231466	3231568
chr1	3362422	3362522
chr1	3828076	3828429
chr1	4064390	4064539
chr1	4097694	4097798
chr1	4292542	4292784
chr1	4422167	4422360
chr1	4477586	4477689
chr1	5798590	5798718
chr1	5799168	5799502
chr1	5867105	5867286
chr1	6119485	6119602
chr1	6230965	6231241
chr1	6404583	6404753
chr1	6470093	6470240
chr1	6472435	6472641
chr1	6498550	6498779
chr1	6860592	6860729
chr1	6870719	6871132
chr1	6926766	6927058
chr1	7284290	7284566
chr1	7394027	7394269
chr1	7394528	7394863
chr1	7551305	7551539
chr1	8053632	8053731
chr1	8200751	8200961
chr1	8275606	8275884
chr1	8276151	8276335
chr1	8622051	8622205
chr1	8884138	8884260
chr1	9130128	9130263
chr1	9173808	9173939
chr1	9235615	9235805
chr1	9367205	9367375
chr1	9926491	9926639
chr1	10021887	10022044
chr1	10197099	10197268
chr1	10329803	10330135
chr1	10569392	10569707
chr1	10569956	10570105
chr1	10570518	10570736
chr1	10638208	10638313
chr1	10900270	10900950
chr1	10923657	10923978
chr1	11082381	11082484
chr1	11634314	11634670
chr1	12239314	12239527
chr1	12239734	12240031
chr1	12361628	12361817
chr1	12557398	12557650
chr1	12564756	12565040
chr1	12601548	12601842
chr1	12713277	12713402
chr1	12853430	12853682
chr1	12942596	12942805
chr1	13037389	13037490
chr1	13509730	13510192
chr1	13585220	13585397
chr1	13591233	13591531
chr1	13727952	13728547
chr1	13836850	13837011
chr1	14214493	14214622
chr1	14221102	14221408
chr1	14247558	14247950
chr1	14283404	14283678
chr1	15529051	15529248
chr1	15631796	15631994
chr1	15935641	15935791
chr1	15949451	15949758
chr1	16106035	16106140
chr1	16135064	16135230
chr1	16816998	16817109
chr1	17012243	17012429
chr1	17135250	17135352
chr1	17201085	17201201
chr1	17203668	17203911
chr1	17211995	17212192
chr1	17268218	17268333
chr1	17294675	17295356
chr1	17578059	17578467
chr1	17578660	17578991
chr1	17655880	17656162
chr1	17841152	17841470
chr1	18010392	18010597
chr1	18019236	18019491
chr1	18033749	18034096
chr1	18053843	18054271
chr1	18191889	18192371
chr1	18272849	18273032
chr1	18433385	18433532
chr1	18858939	18859169
chr1	19012181	19012364
chr1	19247066	19247188
chr1	19557045	19557182
chr1	19584191	19584350
chr1	19628287	19628507
chr1	19700409	19700691
chr1	19827847	19828469
chr1	19901061	19901186
chr1	20047952	20048242
chr1	20251154	20251336
chr1	20311990	20312190
chr1	20432915	20433050
chr1	20508098	20508230
chr1	20943440	20943564
chr1	21149340	21149517
chr1	21366741	21367046
chr1	21469851	21469969
chr1	21639814	21639958
chr1	21892533	21892812
chr1	22060478	22060722
chr1	22541502	22541710
chr1	23031723	23032252
chr1	23175087	23175188
chr1	23394974	23395108
chr1	23459629	23459932
chr1	23638364	23638466
chr1	23857292	23857439
chr1	24063232	24063611
chr1	24102667	24102932
chr1	24126241	24126441
chr1	24344183	24344462
chr1	24554444	24554759
chr1	24625558	24625784
chr1	24626513	24626983
chr1	24837690	24837896
chr1	24859355	24859644
chr1	25125953	25126181
chr1	25260661	25260908
chr1	25342456	25342567
chr1	25565904	25566141
chr1	25609180	25609349
chr1	25660247	25660471
chr1	25715284	25715431
chr1	25841513	25841779
chr1	25931015	25931215
chr1	25931501	25931940
chr1	26009933	26010609
chr1	26354501	26354810
chr1	26735669	26735968
chr1	26749401	26749648
chr1	26774817	26774990
chr1	26777435	26777536
chr1	26952773	26953082
chr1	26953322	26953702
chr1	27076711	27076818
chr1	27130264	27130513
chr1	27241356	27241619
chr1	27649494	27649666
chr1	27859725	27859930
chr1	27879204	27879381
chr1	28051797	28051965
chr1	28289826	28290041
chr1	28331847	28332370
chr1	28601091	28601290
chr1	28667040	28667203
chr1	28992041	28992150
chr1	29474380	29474501
chr1	29495922	29496140
chr1	30203386	30203858
chr2	204755	205050
chr2	238267	238437
chr2	530322	530574
chr2	537943	538102
chr2	816690	816906
chr2	984062	984337
chr2	993032	993240
chr2	1403931	1404063
chr2	1488661	1489357
chr2	1504998	1505169
chr2	1546921	1547147
chr2	1607031	1607234
chr2	1639842	1640141
chr2	1672933	1673357
chr2	1838216	1838388
chr2	2018826	2019011
chr2	2025803	2026047
chr2	2191963	2192062
chr2	2362419	2362662
chr2	2653968	2654143
chr2	2756568	2756767
chr2	3941512	3941742
chr2	4145461	4145574
chr2	4923643	4923829
chr2	5588692	5588856
chr2	5840302	5840464
chr2	6033426	6033651
chr2	6161329	6161639
chr2	6405743	6405937
chr2	6483245	6483612
chr2	6501206	6501357
chr2	6826507	6826719
chr2	6926211	6926619
chr2	7207948	7208125
chr2	7237806	7238362
chr2	7351762	7352009
chr2	7371373	7371521
chr2	7375281	7375486
chr2	7420152	7420704
chr2	7580598	7580768
chr2	7594775	7594979
chr2	7691288	7691387
chr2	7721203	7721402
chr2	8037224	8037410
chr2	8061464	8061745
chr2	8168737	8168912
chr2	8217259	8217439
chr2	8518711	8518964
chr2	8532931	8533086
chr2	8580039	8580401
chr2	8625481	8625684
chr2	8821371	8821654
chr2	8939895	8940057
chr2	9079818	9079941
chr2	9291762	9292004
chr2	9558572	9558781
chr2	9654548	9654853
chr2	9706978	9707168
chr2	9727435	9727537
chr2	9752611	9752715
chr2	9850297	9850416
chr2	9855248	9855412
chr2	9910093	9910206
chr2	9965792	9965918
chr2	10041687	10041968
chr2	10123658	10123854
chr2	10131136	10131341
chr2	10143938	10144276
chr2	10146432	10146545
chr2	10200861	10201009
chr2	10274438	10275040
chr2	10277491	10277653
chr2	10278321	10278634
chr2	10341717	10342017
chr2	10390197	10390418
chr2	10554835	10554974
chr2	10558715	10559136
chr2	10569347	10569849
chr2	10711635	10711736
chr2	10803318	10803512
chr2	10824140	10824351
chr2	10944264	10944871
chr2	10946569	10946887
chr2	10950206	10950331
chr2	10990165	10990521
chr2	11011174	11011500
chr2	11065022	11065246
chr2	11114782	11114889
chr2	11142101	11142259
chr2	11155870	11156094
chr2	11210936	11211109
chr2	11253200	11253419
chr2	11346734	11346904
chr2	11399980	11400158
chr2	11492546	11492684
chr2	12356840	12357295
chr2	12538537	12538661
chr2	12717330	12717447
chr2	12809466	12809682
chr2	13335249	13335519
chr2	13702702	13702954
chr2	14065105	14065224
chr2	14274708	14274854
chr2	14386669	14386801
chr2	14392544	14392729
chr2	14415366	14415519
chr2	14860058	14860295
chr2	14951668	14951795
chr2	15495290	15495527
chr2	15708873	15709057
chr2	15751712	15751969
chr2	15885311	15885415
chr2	15955898	15956091
chr2	16023972	16024125
chr2	16271230	16271351
chr2	16582667	16582781
chr2	16650562	16650780
chr2	16921831	16922012
chr2	17108785	17109101
chr2	17207441	17207602
chr2	17256982	17257339
chr2	17258900	17259287
chr2	17370553	17370800
chr2	17461857	17462240
chr2	17500962	17501214
chr2	17847149	17847838
chr2	17890122	17890486
chr2	17993201	17993406
chr2	18315800	18316062
chr2	18660102	18660253
chr2	19220373	19220592
chr2	19625110	19625297
chr2	19683492	19683666
chr2	19697286	19697456
chr3	131140	131319
chr3	131648	131756
chr3	314278	314464
chr3	325451	325770
chr3	518366	518586
chr3	660933	661117
chr3	849678	849981
chr3	905528	905827
chr3	930344	930842
chr3	1129863	1130010
chr3	1463457	1463692
chr3	1781948	1782156
chr3	2006514	2006839
chr3	2735597	2735926
chr3	2830384	2830750
chr3	2844480	2844997
chr3	2856886	2857084
chr3	2971435	2971626
chr3	3051398	3051505
chr3	3298875	3299063
chr3	3310254	3310389
chr3	3408979	3409104
chr3	3412029	3412166
chr3	3689384	3689881
chr3	4042441	4043202
chr3	4371218	4371386
chr3	4799710	4799929
chr3	4800307	4800469
chr3	4942419	4942619
chr3	5286752	5286947
chr3	5508870	5509057
chr3	5566200	5566488
chr3	5862150	5862366
chr3	5865462	5865843
chr3	5866777	5867078
chr3	5955052	5955465
chr3	5960616	5960881
chr3	6332674	6333101
chr3	6357639	6357998
chr3	6473159	6473326
chr3	7317794	7318020
chr3	7636795	7637155
chr3	7760164	7760519
chr3	7865365	7865707
chr3	7867304	7867463
chr3	8029759	8029900
chr3	8189247	8189591
chr3	8198457	8199130
chr3	8370917	8371246
chr3	8645633	8645964
chr3	8714185	8714569
chr3	8760103	8760459
chr3	8837037	8837224
chr3	8944895	8945164
chr3	8995209	8995563
chr3	9020432	9020572
chr3	9039686	9039822
chr3	9398292	9398716
chr3	9572181	9572597
chr3	9696526	9697184
chr3	9703141	9703241
chr3	9768767	9768949
chr3	9774642	9774748
chr3	9906474	9906662
chr3	9985503	9985693
chr3	10030985	10031251
chr3	10148035	10148173
chr3	10156312	10156463
chr3	10176301	10176615
chr3	10202959	10203328
chr3	10411324	10411472
chr3	10474468	10474697
chr3	10604017	10604136
chr3	10628822	10629059
chr3	10734968	10735234
chr3	10807581	10807812
chr3	10815309	10815474
chr3	11032395	11032609
chr3	11096952	11097074
chr3	11195538	11195657
chr3	11271067	11271435
chr3	11464484	11464681
chr3	11737960	11738163
chr3	12123598	12123710
chr3	12234068	12234346
chr3	12337957	12338260
chr3	12624713	12625079
chr3	12935812	12936007
chr3	13049944	13050047
chr3	13123208	13123366
chr3	14234151	14234496
chr3	14734951	14735316
chr3	15114946	15115091
chr3	15228214	15228371
chr3	15248898	15249188
chr3	15269771	15270553
chr3	15294712	15294973
chr3	15343685	15343786
chr3	15794888	15795109
chr3	15991616	15991942
chr3	16011295	16011449
chr3	16038184	16038616
chr3	16053264	16053681
chr3	16054146	16054270
chr3	16054693	16054933
chr3	16082708	16082980
chr3	16377612	16377718
chr3	16429805	16430052
chr3	16499162	16499279
chr3	16534185	16534343
chr3	16619450	16619908
chr3	16700447	16700671
chr3	16813201	16813416
chr3	16880782	16881043
chr3	17000292	17000462
chr3	17176466	17176680
chr3	17249100	17249330
chr3	17507275	17507442
chr3	17683934	17684263
chr3	17740788	17740922
chr3	17841092	17841206
chr3	18040441	18040750
chr3	18053763	18053975
chr3	18179679	18179792
chr3	18309962	18310160
chr3	18336887	18337061
chr3	18436860	18437193
chr3	18594743	18594944
chr3	18865403	18865822
chr3	19063793	19064086
chr3	19179308	19179715
chr3	19437983	19438146
chr3	19528690	19528882
chr3	19669192	19669401
chr3	19674226	19674407
chr3	19677708	19677835
chr3	20481552	20481805
chr3	21026824	21027188
chr3	21282896	21283016
chr3	21462121	21462348
chr3	21510358	21510607
chr3	21969543	21969751
chr3	22397868	22398016
chr3	22541462	22541688
chr3	22714515	22714684
chr3	22845701	22845801
chr3	23071957	23072260
chr3	23108929	23109099
chr4	41354	41581
chr4	41954	42074
chr4	100576	100789
chr4	414724	414904
chr4	473864	473988
chr4	579896	580067
chr4	848121	848521
chr4	1610223	1610405
chr4	1778976	1779140
chr4	1975386	1975613
chr4	2278168	2278435
chr4	2314273	2314491
chr4	2333240	2333343
chr4	2353524	2353796
chr4	2607990	2608137
chr4	2686522	2686677
chr4	3371822	3372165
chr4	3661321	3661657
chr4	4068657	4068815
chr4	4070211	4070427
chr4	4818645	4819019
chr4	5143090	5143498
chr4	5151556	5151763
chr4	5173065	5173259
chr4	5183777	5184299
chr4	5269518	5269733
chr4	5292526	5292683
chr4	5445100	5445284
chr4	5445462	5445646
chr4	5639167	5639342
chr4	5658751	5658929
chr4	5728280	5728544
chr4	5732633	5732910
chr4	5753861	5754141
chr4	6021856	6022006
chr4	6025663	6025780
chr4	6380543	6380652
chr4	6396810	6396992
chr4	7039389	7039639
chr4	7125041	7125397
chr4	7687560	7687846
chr4	8013601	8013726
chr4	8324723	8325004
chr4	8613142	8613321
chr4	8645018	8645180
chr4	9086694	9086851
chr4	9162149	9162500
chr4	9193096	9193265
chr4	9286759	9287042
chr4	9890145	9890408
chr4	10223934	10224089
chr4	10265536	10265648
chr4	10282068	10282416
chr4	10743909	10744096
chr4	10792330	10792495
chr4	11233641	11233893
chr4	11654599	11654996
chr4	12136835	12137057
chr4	12183247	12183362
chr4	12285140	12285288
chr4	12448506	12448780
chr4	12867469	12867625
chr4	12956940	12957039
chr4	13022295	13022662
chr4	13037874	13038005
chr4	13120929	13121059
chr4	13358088	13358266
chr4	13415359	13415731
chr4	13455895	13456001
chr4	13544641	13544760
chr4	13590362	13590548
chr4	13716082	13716361
chr4	13722076	13722224
chr4	13834747	13834870
chr4	14093419	14093717
chr4	14345520	14346122
chr4	14346304	14346450
chr4	14346675	14346893
chr4	14738543	14738778
chr4	14765961	14766262
chr4	14770984	14771176
chr4	14887694	14887854
chr4	14908771	14908894
chr4	15096814	15097033
chr4	15177239	15177352
chr4	15229032	15229636
chr4	15304218	15304377
chr4	15601850	15602009
chr4	15695769	15696070
chr4	15798504	15798725
chr4	16206309	16206578
chr4	16243993	16244494
chr4	16315270	16315385
chr4	16457208	16457569
chr4	16511632	16511753
chr4	16686606	16686796
chr4	17016436	17016578
chr4	17018049	17018329
chr4	17275443	17275631
chr4	17374025	17374157
chr4	17385091	17385192
chr4	17632981	17633177
chr4	17636643	17636971
chr4	18328226	18328336
chr4	18426630	18426744
chr4	18481205	18481456
chr5	491885	492265
chr5	499381	499850
chr5	522884	523063
chr5	839182	839323
chr5	1065228	1065396
chr5	1322997	1323126
chr5	1488573	1488836
chr5	2071274	2071428
chr5	2349036	2349220
chr5	2396552	2396671
chr5	2613440	2613584
chr5	2689047	2689297
chr5	3751437	3752715
chr5	3815639	3815892
chr5	4198949	4199167
chr5	4282635	4282735
chr5	4780807	4780966
chr5	5635761	5635929
chr5	5749024	5749212
chr5	5757906	5758037
chr5	6120635	6120797
chr5	6288659	6288870
chr5	6433276	6433511
chr5	6440379	6440679
chr5	6445630	6445739
chr5	6476729	6476863
chr5	6869628	6870032
chr5	7010633	7011310
chr5	7171429	7171731
chr5	7191596	7191723
chr5	7344076	7344242
chr5	7416267	7417128
chr5	7800123	7800599
chr5	7972605	7973020
chr5	8034263	8034411
chr5	8115139	8115536
chr5	8115853	8116120
chr5	8117590	8117770
chr5	8153977	8154341
chr5	8181594	8181777
chr5	8199610	8199739
chr5	8285163	8285262
chr5	8286720	8286894
chr5	8288855	8289073
chr5	8325609	8325979
chr5	8344897	8345106
chr5	8348873	8349012
chr5	8397888	8398376
chr5	8470360	8470574
chr5	8592157	8592336
chr5	8632833	8632983
chr5	8633310	8633753
chr5	8639233	8639398
chr5	8649107	8649410
chr5	8679002	8679101
chr5	8680273	8680391
chr5	8680621	8680966
chr5	8694350	8694484
chr5	8788163	8788342
chr5	8788532	8788731
chr5	8803105	8803431
chr5	8948391	8948566
chr5	8970122	8970288
chr5	9158426	9158574
chr5	9180862	9181025
chr5	9281068	9281373
chr5	9306486	9306650
chr5	9434643	9434761
chr5	9555985	9556112
chr5	9600215	9600412
chr5	9606309	9606491
chr5	9644139	9644298
chr5	9727686	9727788
chr5	9794350	9794694
chr5	10030962	10031481
chr5	10038024	10038201
chr5	10171933	10172122
chr5	10424268	10424506
chr5	10505002	10505146
chr5	10533686	10533948
chr5	10612724	10612851
chr5	10721357	10721736
chr5	10800953	10801130
chr5	11347357	11347560
chr5	12062953	12063404
chr5	12463260	12463435
chr5	12977854	12978068
chr5	13123648	13123850
chr5	13234255	13234433
chr5	13309073	13309178
chr5	13367232	13367361
chr5	13405928	13406039
chr5	13432441	13432682
chr5	13536198	13536444
chr5	13555050	13555167
chr5	13560339	13560636
chr5	13784031	13784180
chr5	13807750	13808013
chr5	13879274	13879398
chr5	13891304	13891507
chr5	13993308	13993413
chr5	14040301	14040492
chr5	14066572	14066853
chr5	14272944	14273109
chr5	14322715	14322871
chr5	14609717	14609872
chr5	14749962	14750435
chr5	14883681	14883950
chr5	14887132	14887323
chr5	14889736	14890141
chr5	15037883	15038124
chr5	15204587	15204718
chr5	15438535	15438640
chr5	15828440	15828724
chr5	15952204	15952589
chr5	16018712	16018856
chr5	16141658	16141817
chr5	16653217	16653479
chr5	16943856	16944809
chr5	17081475	17081734
chr5	17446128	17446640
chr5	17498790	17498989
chr5	17861887	17862006
chr5	17869559	17869660
chr5	17871109	17871356
chr5	18118523	18118704
chr5	18511817	18512241
chr5	18717878	18718057
chr5	18782205	18782373
chr5	18787904	18788441
chr5	18812189	18812528
chr5	18949669	18950127
chr5	18980092	18980328
chr5	19585474	19585631
chr5	19911619	19911748
chr5	20076003	20076132
chr5	20328526	20328643
chr5	20698724	20698853
chr5	20884400	20884558
chr5	20974875	20974997
chr5	21082187	21082597
chr5	21159333	21159515
chr5	21240272	21240424
chr5	21252415	21252589
chr5	21274111	21274630
chr5	21289794	21289942
chr5	21516561	21516667
chr5	21538105	21538243
chr5	21551798	21551940
chr5	21610290	21610418
chr5	21641578	21641766
chr5	21825848	21825975
chr5	21879025	21879149
chr5	22077387	22077509
chr5	22093865	22094061
chr5	22248975	22249091
chr5	22271641	22271936
chr5	22334860	22335009
chr5	22356689	22356855
chr5	22408874	22409207
chr5	22691294	22691441
chr5	22746986	22747122
chr5	22856789	22857021
chr5	23002301	23002443
chr5	23017224	23017636
chr5	23173882	23174040
chr5	23193417	23193665
chr5	23276916	23277094
chr5	23964353	23964455
chr5	24076920	24077050
chr5	24194982	24195102
chr5	24377274	24377523
chr5	24463384	24463495
chr5	24465877	24466115
chr5	24476390	24476602
chr5	24575313	24575431
chr5	24886083	24886375
chr5	24966167	24966423
chr5	25031328	25031515
chr5	25164580	25164684
chr5	25265805	25265928
chr5	25273106	25273524
chr5	25366772	25366921
chr5	25657460	25657746
chr5	25658188	25658485
chr5	25904394	25904549
chr5	26336041	26336142
chr5	26465315	26465566
