# Supplementary material for: A Pre-mRNA-Splicing Factor Is Required for RNA-Directed DNA Methylation in Arabidopsis
Source: PLoS Genet. 2013 Sep 12;9(9):e1003779. doi: 10.1371/journal.pgen.1003779 (PMC3772050; doi:10.1371/journal.pgen.1003779)
Supplement: Table S6 — Hypermethylated loci in rdm16ros1 compared to ros1. (XLS) [file pgen.1003779.s019.xls]

## Sheet: rdm16ros1-1A_vs_ros1-1_CF_hyper
Table S6. Hypermethylated loci in rdm16ros1 compared to ros1
Chromosome	start	end
chr1	213120	213305
chr1	953481	953738
chr1	1274601	1274888
chr1	1616349	1616477
chr1	1862758	1863018
chr1	1977665	1977841
chr1	2128545	2128690
chr1	2149871	2150285
chr1	3487281	3487533
chr1	4739110	4739479
chr1	5056050	5056251
chr1	5350951	5351243
chr1	5358101	5358294
chr1	5608550	5608670
chr1	5970354	5970529
chr1	6330208	6330337
chr1	6446008	6446113
chr1	6861171	6861307
chr1	7271392	7271627
chr1	7311246	7311376
chr1	7542142	7542397
chr1	7730429	7730783
chr1	7737004	7737184
chr1	7825042	7825249
chr1	8044126	8044834
chr1	8067206	8067421
chr1	8190629	8190746
chr1	8254474	8254593
chr1	8388408	8388608
chr1	8393149	8393359
chr1	9131640	9131831
chr1	9385230	9385425
chr1	9419060	9419240
chr1	9845650	9845841
chr1	10957609	10957796
chr1	11709095	11709234
chr1	11804653	11804868
chr1	12225497	12225664
chr1	12283198	12283349
chr1	12611278	12611432
chr1	12622856	12622994
chr1	12872638	12872836
chr1	12886117	12886342
chr1	13037870	13038738
chr1	13104701	13104821
chr1	13314024	13314208
chr1	13478788	13478919
chr1	13504512	13504618
chr1	13748664	13748827
chr1	13786135	13786261
chr1	13999411	13999532
chr1	16059865	16060132
chr1	16486162	16486264
chr1	16769671	16769770
chr1	17177628	17177889
chr1	17439915	17440108
chr1	17557011	17557224
chr1	17711045	17711342
chr1	17840047	17840488
chr1	18226575	18226760
chr1	18299533	18299976
chr1	18634911	18635090
chr1	18766816	18767102
chr1	19056739	19056848
chr1	19388470	19388582
chr1	19451651	19451849
chr1	19702240	19702483
chr1	19876698	19876887
chr1	20103193	20103401
chr1	20157103	20157252
chr1	20467514	20467736
chr1	20467949	20468275
chr1	20618511	20618720
chr1	20798873	20799018
chr1	21046293	21046403
chr1	21181213	21181347
chr1	21375621	21375809
chr1	21489493	21489663
chr1	21951768	21951880
chr1	22523512	22523716
chr1	23598594	23598750
chr1	24166356	24166606
chr1	24436408	24436529
chr1	25125608	25125851
chr1	25402955	25403095
chr1	25504031	25504406
chr1	25592171	25592335
chr1	25935789	25935935
chr1	26423695	26423829
chr1	26944308	26944412
chr1	26944664	26944841
chr1	27049095	27049235
chr1	27974705	27974843
chr1	28512263	28512365
chr1	29249456	29249762
chr1	30241141	30241251
chr2	342146	342280
chr2	811123	811269
chr2	844290	844396
chr2	1168615	1168893
chr2	1314990	1315156
chr2	1429317	1429524
chr2	1604259	1604377
chr2	1605604	1605765
chr2	1791489	1791593
chr2	2995959	2996446
chr2	3521517	3521628
chr2	3689493	3689677
chr2	5724606	5725020
chr2	5831637	5831751
chr2	6026823	6027000
chr2	6197193	6197382
chr2	6799962	6800093
chr2	7004623	7004877
chr2	7572476	7572691
chr2	7604187	7604322
chr2	7964985	7965097
chr2	8020701	8020963
chr2	8046531	8046684
chr2	8956437	8956795
chr2	9130588	9131050
chr2	9534982	9535254
chr2	9762447	9762546
chr2	9773868	9773968
chr2	9859059	9859237
chr2	9861217	9861322
chr2	9877390	9877569
chr2	9911580	9911750
chr2	10053280	10053476
chr2	10105920	10106103
chr2	10140004	10140183
chr2	10188590	10188725
chr2	10216791	10216988
chr2	10306558	10306749
chr2	10327954	10328116
chr2	10342496	10342600
chr2	10665098	10665287
chr2	10708993	10709226
chr2	10779998	10780161
chr2	11099947	11100217
chr2	11131746	11131952
chr2	11217819	11217958
chr2	11279276	11279459
chr2	11330965	11331188
chr2	11502572	11502788
chr2	11545195	11545315
chr2	11602503	11602679
chr2	11609472	11609607
chr2	11796210	11796584
chr2	11997226	11997945
chr2	12053835	12054005
chr2	12202287	12202516
chr2	12256341	12256510
chr2	12279332	12279607
chr2	12311112	12311226
chr2	12314385	12314485
chr2	12333248	12333457
chr2	12485887	12486176
chr2	12627904	12628032
chr2	13333970	13334150
chr2	13516335	13516714
chr2	13578565	13578726
chr2	14274026	14274206
chr2	14320871	14321084
chr2	15241658	15241789
chr2	15881450	15881724
chr2	16075781	16076086
chr2	16126554	16126796
chr2	16360288	16360430
chr2	16496797	16497015
chr2	16725560	16725783
chr2	17205047	17205282
chr2	17571016	17571204
chr2	17848266	17848721
chr2	18060101	18060367
chr2	18080506	18080727
chr2	18721794	18722313
chr2	19212642	19212750
chr2	19263635	19264049
chr2	19330112	19330417
chr2	19678730	19678925
chr3	422254	422459
chr3	667174	667507
chr3	750320	750489
chr3	845078	845260
chr3	935862	936020
chr3	1060825	1061042
chr3	1304445	1304646
chr3	1316119	1316301
chr3	1572259	1572395
chr3	1637269	1637436
chr3	1987551	1988045
chr3	2456417	2456524
chr3	2522278	2522462
chr3	2766049	2766387
chr3	3542934	3543053
chr3	3685419	3685629
chr3	3702741	3702959
chr3	4147925	4148091
chr3	4580243	4580387
chr3	4621259	4621361
chr3	4649666	4649860
chr3	4797215	4797567
chr3	4975402	4975677
chr3	5169712	5169824
chr3	5512623	5512788
chr3	5704695	5704838
chr3	6124431	6124583
chr3	6321509	6321692
chr3	6418234	6418337
chr3	6530174	6530298
chr3	6532862	6532969
chr3	6674423	6674534
chr3	7235422	7235847
chr3	7335355	7335479
chr3	7556931	7557243
chr3	7653280	7653389
chr3	7922569	7922775
chr3	8368612	8368726
chr3	8498692	8499084
chr3	8616330	8616541
chr3	9260417	9260593
chr3	9327290	9327476
chr3	9415345	9415506
chr3	9583086	9583223
chr3	9586115	9586216
chr3	9691925	9692199
chr3	9699097	9699216
chr3	9852192	9852350
chr3	9853023	9853360
chr3	10224980	10225338
chr3	10721585	10721729
chr3	10880112	10880266
chr3	11169159	11169347
chr3	11801676	11801843
chr3	12571294	12571448
chr3	13049434	13049556
chr3	13324982	13325139
chr3	14669188	14669661
chr3	14972322	14972541
chr3	15245508	15245616
chr3	15331621	15331843
chr3	15340849	15341074
chr3	15377691	15377944
chr3	15595679	15595784
chr3	15948893	15949122
chr3	16000451	16000639
chr3	16067436	16067572
chr3	16395145	16395300
chr3	16528965	16529201
chr3	17145051	17145236
chr3	17320704	17320971
chr3	17371475	17371727
chr3	18339677	18339917
chr3	18431344	18431540
chr3	18529686	18529851
chr3	18803104	18803341
chr3	19135804	19135949
chr3	19391688	19392083
chr3	19754102	19754696
chr3	19978359	19978594
chr3	20203925	20204028
chr3	20208532	20208889
chr3	20663385	20663565
chr3	20746608	20746715
chr3	22366885	22367081
chr3	22409348	22409616
chr3	22884380	22884602
chr4	92379	92562
chr4	192566	192742
chr4	593472	593598
chr4	624241	624437
chr4	966154	966308
chr4	1273023	1273255
chr4	1381372	1381611
chr4	1526480	1526801
chr4	1538109	1538306
chr4	1609896	1610022
chr4	1785780	1786125
chr4	1876990	1877129
chr4	1935802	1936010
chr4	2126224	2126330
chr4	2126905	2127102
chr4	2204239	2204417
chr4	2214604	2215355
chr4	2326192	2326346
chr4	2552076	2552271
chr4	2819929	2820123
chr4	2886160	2886441
chr4	3666304	3666632
chr4	4802882	4802991
chr4	4803493	4803705
chr4	4825069	4825347
chr4	5185356	5185563
chr4	5196968	5197320
chr4	5231204	5231458
chr4	5338251	5338650
chr4	5390627	5390747
chr4	5725224	5725548
chr4	5735139	5735447
chr4	5735974	5736369
chr4	5761114	5761264
chr4	6021414	6021586
chr4	6035788	6035899
chr4	6095288	6095412
chr4	6193591	6193914
chr4	6312151	6312300
chr4	6353948	6354568
chr4	6563733	6563937
chr4	6671291	6671489
chr4	6886489	6886739
chr4	6932278	6932436
chr4	7356449	7356738
chr4	7707424	7707688
chr4	7712082	7712199
chr4	7800674	7800896
chr4	8351836	8352004
chr4	8807269	8807472
chr4	8911803	8912041
chr4	9087645	9087830
chr4	9109505	9109801
chr4	9190509	9190614
chr4	9191857	9192018
chr4	9446442	9446860
chr4	10112215	10112374
chr4	10230598	10230923
chr4	11323865	11324408
chr4	11722336	11722551
chr4	11731417	11731546
chr4	11924741	11924929
chr4	12255991	12256180
chr4	12286784	12287308
chr4	12302974	12303299
chr4	13358685	13358820
chr4	13490654	13490851
chr4	13702258	13702374
chr4	13925842	13926065
chr4	14446552	14446902
chr4	14599707	14599947
chr4	14682411	14682514
chr4	14773898	14774080
chr4	14781383	14781735
chr4	14986373	14986542
chr4	15115169	15115351
chr4	15133010	15133175
chr4	15700124	15700323
chr4	15759405	15759619
chr4	15860062	15860312
chr4	16084488	16084756
chr4	16574935	16575078
chr4	16831769	16831894
chr4	17078655	17078772
chr4	17453607	17453837
chr4	17797379	17797659
chr4	17858018	17858226
chr4	18520962	18521102
chr5	1011884	1011999
chr5	1093787	1094240
chr5	1510913	1511168
chr5	1840251	1840394
chr5	2102596	2102909
chr5	2177096	2177385
chr5	2237086	2237502
chr5	2364532	2364675
chr5	2440070	2440187
chr5	3155210	3155865
chr5	3614570	3614790
chr5	3628708	3628883
chr5	4540097	4540234
chr5	4965230	4965372
chr5	5189762	5189948
chr5	6448477	6448580
chr5	6771647	6771768
chr5	7736006	7736187
chr5	8226178	8226348
chr5	8226538	8227026
chr5	8231367	8231726
chr5	8239036	8239226
chr5	8588376	8588576
chr5	8656918	8657248
chr5	8700678	8701018
chr5	8795120	8795285
chr5	8883759	8883866
chr5	8893302	8893423
chr5	8969531	8969723
chr5	9023006	9023163
chr5	9055996	9056193
chr5	9095047	9095226
chr5	9210795	9211014
chr5	9244945	9245126
chr5	9265450	9265736
chr5	9504907	9505084
chr5	9587327	9587454
chr5	9692505	9692828
chr5	9742034	9742137
chr5	9862404	9862508
chr5	9901639	9901818
chr5	10011078	10011265
chr5	10278938	10279068
chr5	10279255	10279489
chr5	10540920	10541067
chr5	10807733	10808182
chr5	10875716	10875872
chr5	10931301	10931460
chr5	12395122	12395290
chr5	12449136	12449318
chr5	12539889	12540102
chr5	12596878	12597055
chr5	13114085	13114258
chr5	13402330	13402674
chr5	13523976	13524146
chr5	13598639	13598792
chr5	13641683	13641847
chr5	14017570	14017965
chr5	14093709	14093921
chr5	14143406	14143518
chr5	14246168	14246329
chr5	14781805	14782118
chr5	15006767	15006927
chr5	15592976	15593116
chr5	15810277	15810540
chr5	16481879	16481995
chr5	16595114	16595400
chr5	16851139	16851267
chr5	16965922	16966381
chr5	17163756	17163967
chr5	17202098	17202283
chr5	17231653	17231782
chr5	17880468	17880595
chr5	17905267	17905434
chr5	17937002	17937213
chr5	19505547	19505824
chr5	20670313	20670539
chr5	21161585	21161751
chr5	21225157	21225364
chr5	21263525	21263679
chr5	21326509	21326739
chr5	21328128	21328393
chr5	21371336	21371495
chr5	21372847	21373187
chr5	21375183	21375430
chr5	21378428	21378801
chr5	21394038	21394250
chr5	21416193	21416495
chr5	21455139	21455393
chr5	21522606	21522941
chr5	21657806	21657949
chr5	21802850	21803117
chr5	21829459	21829567
chr5	21925573	21926011
chr5	21926207	21926349
chr5	22199595	22200054
chr5	22892837	22893008
chr5	23055560	23055720
chr5	23297929	23298073
chr5	23919769	23919950
chr5	23930666	23930806
chr5	24349671	24349800
chr5	24669093	24669280
chr5	24810735	24810875
chr5	24909226	24909395
chr5	24981631	24981792
chr5	25032566	25032676
chr5	25888444	25888571
chr5	25981399	25981578
chr5	26260128	26260286
chr5	26774983	26775131
chr5	26974121	26974573
