# Supplementary material for: A Pre-mRNA-Splicing Factor Is Required for RNA-Directed DNA Methylation in Arabidopsis
Source: PLoS Genet. 2013 Sep 12;9(9):e1003779. doi: 10.1371/journal.pgen.1003779 (PMC3772050; doi:10.1371/journal.pgen.1003779)
Supplement: Table S7 — Hypomethylated loci in nrpd1ros1 compared to ros1. (XLS) [file pgen.1003779.s020.xls]

## Sheet: ros1-1nrpd1A_vs_ros1-1_CF_hypo_
Table S7. Hypomethylated loci in nrpd1ros1 compared to ros1
Chromosome	Start	End
chr1	92	448
chr1	1433	1649
chr1	14511	15175
chr1	17653	18267
chr1	18467	18742
chr1	19024	19213
chr1	22523	22871
chr1	42235	42353
chr1	44581	44918
chr1	55645	56032
chr1	56382	56758
chr1	255890	256265
chr1	356950	357797
chr1	446726	446933
chr1	499956	500095
chr1	512525	512757
chr1	540920	541115
chr1	591216	591600
chr1	633966	634264
chr1	655038	655228
chr1	696969	697663
chr1	1022251	1022448
chr1	1132699	1132833
chr1	1139437	1139797
chr1	1208333	1208573
chr1	1276461	1276617
chr1	1293519	1293637
chr1	1441487	1442227
chr1	1442462	1443034
chr1	1443845	1444030
chr1	1444257	1444689
chr1	1445394	1446131
chr1	1522770	1523025
chr1	1527775	1527907
chr1	1528148	1528291
chr1	1614596	1614976
chr1	1728936	1729150
chr1	1975377	1975594
chr1	1976014	1976786
chr1	1977148	1977276
chr1	2340251	2340569
chr1	2410049	2410309
chr1	2531025	2531295
chr1	2534800	2535018
chr1	2587969	2588386
chr1	2611717	2612007
chr1	2657821	2658321
chr1	2993658	2993861
chr1	3073214	3073668
chr1	3231301	3231557
chr1	3250636	3250807
chr1	3333273	3333437
chr1	3361802	3362197
chr1	3362421	3362522
chr1	3413019	3413297
chr1	3413546	3413749
chr1	3414109	3414255
chr1	3497489	3498939
chr1	3546199	3546319
chr1	3547722	3547859
chr1	3552571	3552731
chr1	3694513	3694625
chr1	3770084	3770241
chr1	3828010	3828429
chr1	3891989	3892584
chr1	4061113	4061635
chr1	4064375	4064539
chr1	4093262	4093448
chr1	4093969	4094593
chr1	4097694	4097798
chr1	4111924	4112312
chr1	4209411	4209528
chr1	4292426	4292668
chr1	4330205	4330455
chr1	4415817	4416014
chr1	4418639	4418817
chr1	4421885	4422544
chr1	4423243	4423407
chr1	4526698	4526924
chr1	4534635	4534791
chr1	4658176	4658582
chr1	4707072	4707389
chr1	4770321	4770647
chr1	4860091	4860453
chr1	4966071	4966392
chr1	5056054	5056295
chr1	5116345	5116536
chr1	5171862	5171984
chr1	5284857	5285157
chr1	5285357	5285848
chr1	5356826	5357273
chr1	5696775	5696952
chr1	5793529	5793775
chr1	5798599	5799510
chr1	5866161	5866499
chr1	5867022	5867287
chr1	5916030	5916424
chr1	5928924	5929048
chr1	5974853	5975153
chr1	6074823	6074989
chr1	6075180	6075469
chr1	6102724	6102857
chr1	6119485	6119602
chr1	6127729	6128132
chr1	6173398	6173737
chr1	6210731	6211128
chr1	6211833	6211988
chr1	6230965	6231241
chr1	6233616	6233824
chr1	6235008	6235193
chr1	6235793	6235911
chr1	6237576	6237760
chr1	6302541	6302846
chr1	6330260	6330387
chr1	6403129	6403872
chr1	6404431	6404942
chr1	6405255	6405443
chr1	6426279	6426527
chr1	6470057	6470241
chr1	6472435	6472738
chr1	6473015	6473445
chr1	6498550	6498782
chr1	6514375	6514639
chr1	6514858	6515316
chr1	6541632	6541849
chr1	6542645	6542937
chr1	6575058	6575451
chr1	6593870	6594172
chr1	6615442	6615708
chr1	6640685	6641078
chr1	6653253	6653487
chr1	6695873	6696010
chr1	6704255	6704409
chr1	6736972	6737179
chr1	6742888	6743190
chr1	6759416	6759626
chr1	6860531	6860814
chr1	6870719	6871305
chr1	6926765	6927176
chr1	6929012	6929429
chr1	6929659	6930009
chr1	7023582	7023709
chr1	7227982	7228186
chr1	7240964	7241289
chr1	7251256	7251475
chr1	7284290	7284567
chr1	7313488	7313590
chr1	7344441	7345107
chr1	7389035	7389338
chr1	7394076	7394269
chr1	7394493	7394864
chr1	7451832	7451984
chr1	7459004	7459342
chr1	7505968	7506255
chr1	7506673	7506795
chr1	7525196	7525356
chr1	7551305	7551539
chr1	7665304	7665843
chr1	7724894	7725169
chr1	7747458	7747641
chr1	7748412	7748670
chr1	7761109	7761624
chr1	7766164	7766330
chr1	7781996	7782260
chr1	7816129	7816279
chr1	7833451	7834132
chr1	7936481	7936656
chr1	7976135	7976290
chr1	8115659	8115774
chr1	8116011	8116234
chr1	8159805	8160049
chr1	8169839	8169981
chr1	8189963	8190150
chr1	8200447	8200549
chr1	8201401	8201503
chr1	8204565	8204741
chr1	8205091	8205728
chr1	8211863	8212053
chr1	8229470	8229794
chr1	8235886	8236330
chr1	8252574	8252691
chr1	8267274	8267799
chr1	8272360	8273108
chr1	8275606	8276539
chr1	8277236	8277820
chr1	8278553	8279061
chr1	8283673	8283972
chr1	8289837	8289979
chr1	8308149	8308315
chr1	8320667	8320996
chr1	8392036	8393009
chr1	8395025	8395330
chr1	8487522	8487709
chr1	8515498	8515619
chr1	8622016	8622205
chr1	8622777	8623003
chr1	8623554	8623872
chr1	8723398	8723522
chr1	8856705	8857013
chr1	8869400	8869548
chr1	8883718	8883918
chr1	8884138	8884260
chr1	8999891	9000226
chr1	9062189	9062302
chr1	9130128	9130453
chr1	9132982	9133486
chr1	9137964	9138427
chr1	9138698	9138838
chr1	9141713	9141886
chr1	9173780	9173971
chr1	9174459	9174567
chr1	9188528	9188906
chr1	9235235	9236073
chr1	9236944	9237557
chr1	9305422	9305947
chr1	9353555	9353761
chr1	9357882	9358127
chr1	9367004	9368144
chr1	9372700	9373721
chr1	9385332	9385753
chr1	9417122	9417251
chr1	9489191	9489317
chr1	9626559	9626659
chr1	9626870	9627185
chr1	9630298	9631053
chr1	9706668	9706796
chr1	9762577	9762827
chr1	9817100	9817323
chr1	9852740	9853141
chr1	9915258	9915817
chr1	9916146	9916469
chr1	9918814	9919279
chr1	9926489	9926639
chr1	9927202	9927344
chr1	9957301	9957426
chr1	10021292	10021638
chr1	10021859	10022313
chr1	10050703	10050836
chr1	10160176	10160528
chr1	10160776	10161069
chr1	10169808	10170043
chr1	10173212	10173313
chr1	10197099	10197268
chr1	10206635	10206788
chr1	10221715	10221863
chr1	10228119	10228225
chr1	10329897	10330135
chr1	10362962	10363287
chr1	10421284	10421624
chr1	10443900	10444055
chr1	10497438	10497848
chr1	10506434	10506549
chr1	10506775	10507266
chr1	10524516	10524810
chr1	10526270	10526501
chr1	10540276	10540485
chr1	10568562	10568740
chr1	10568915	10569159
chr1	10570475	10570736
chr1	10624037	10624346
chr1	10638188	10638314
chr1	10652572	10653153
chr1	10701235	10701435
chr1	10701639	10701911
chr1	10801373	10801619
chr1	10814215	10814535
chr1	10852762	10852917
chr1	10900187	10900950
chr1	10922457	10922666
chr1	10923232	10923421
chr1	10923634	10924199
chr1	10982078	10982449
chr1	10983055	10983338
chr1	11013399	11013639
chr1	11032209	11032609
chr1	11051004	11051234
chr1	11082335	11082493
chr1	11082981	11083157
chr1	11112174	11112275
chr1	11117353	11117721
chr1	11129040	11129217
chr1	11132798	11132999
chr1	11170636	11170939
chr1	11212347	11212601
chr1	11259574	11259728
chr1	11276864	11277102
chr1	11365836	11366019
chr1	11407359	11407642
chr1	11536944	11537052
chr1	11550929	11551064
chr1	11562453	11562829
chr1	11592586	11592864
chr1	11620620	11620856
chr1	11636863	11637825
chr1	11661125	11661244
chr1	11661468	11661586
chr1	11666694	11667149
chr1	11672578	11672790
chr1	11709134	11709266
chr1	11711718	11711897
chr1	11722560	11722686
chr1	11737339	11737557
chr1	11752190	11752581
chr1	11753931	11754182
chr1	11754505	11755007
chr1	11763815	11763956
chr1	11788333	11788497
chr1	11804827	11805018
chr1	11807713	11808107
chr1	11818660	11818859
chr1	11859924	11860142
chr1	11930563	11930777
chr1	11935961	11936352
chr1	11961154	11961541
chr1	12003908	12004223
chr1	12009433	12009718
chr1	12013273	12013614
chr1	12040870	12041220
chr1	12061879	12062048
chr1	12127494	12127632
chr1	12131662	12131851
chr1	12139837	12140017
chr1	12143022	12143585
chr1	12155532	12155722
chr1	12167242	12167543
chr1	12177285	12177437
chr1	12183590	12183726
chr1	12228751	12229187
chr1	12230963	12231311
chr1	12239300	12239432
chr1	12239726	12240031
chr1	12264125	12264690
chr1	12270683	12271015
chr1	12286491	12287581
chr1	12295776	12295936
chr1	12302860	12303247
chr1	12310746	12310963
chr1	12338596	12339148
chr1	12371821	12372117
chr1	12381172	12381774
chr1	12387602	12387729
chr1	12437219	12437356
chr1	12469072	12469375
chr1	12469587	12469825
chr1	12471554	12472130
chr1	12472580	12472716
chr1	12476965	12477303
chr1	12525181	12525735
chr1	12574261	12574504
chr1	12575423	12575541
chr1	12581678	12581964
chr1	12592331	12593933
chr1	12594555	12595003
chr1	12601411	12601842
chr1	12602436	12602894
chr1	12618437	12618659
chr1	12639833	12639981
chr1	12646103	12646344
chr1	12692492	12692659
chr1	12713277	12713423
chr1	12730003	12730537
chr1	12731915	12732197
chr1	12733629	12733829
chr1	12735209	12735516
chr1	12760799	12761438
chr1	12851304	12851669
chr1	12853511	12853662
chr1	12856086	12856282
chr1	12866678	12866833
chr1	12876500	12876721
chr1	12888182	12888353
chr1	12894708	12894965
chr1	12942410	12942723
chr1	13027954	13028108
chr1	13037265	13037511
chr1	13067847	13068164
chr1	13068544	13068824
chr1	13075709	13075894
chr1	13088279	13088434
chr1	13105374	13105674
chr1	13105855	13106116
chr1	13230783	13230890
chr1	13231171	13231510
chr1	13235975	13236318
chr1	13241774	13242106
chr1	13258329	13258547
chr1	13259139	13259261
chr1	13259544	13259998
chr1	13260499	13260768
chr1	13282132	13282334
chr1	13292775	13292965
chr1	13312969	13313388
chr1	13323940	13324114
chr1	13355191	13355490
chr1	13357107	13357664
chr1	13422168	13422280
chr1	13473456	13473779
chr1	13476386	13476499
chr1	13486960	13487228
chr1	13491984	13492229
chr1	13495914	13496199
chr1	13585190	13585381
chr1	13591233	13591624
chr1	13688823	13689013
chr1	13703929	13704436
chr1	13727947	13728547
chr1	13817109	13817241
chr1	13836744	13837544
chr1	13850656	13850879
chr1	13851169	13851539
chr1	13856669	13856791
chr1	13868368	13868675
chr1	13894106	13894306
chr1	13894772	13894960
chr1	13904856	13905046
chr1	13906827	13907146
chr1	13977057	13977293
chr1	13978758	13979628
chr1	14004893	14005038
chr1	14005325	14005633
chr1	14008497	14008827
chr1	14013085	14013536
chr1	14014155	14014256
chr1	14024792	14024959
chr1	14030615	14030880
chr1	14031107	14031286
chr1	14153043	14153363
chr1	14164462	14164802
chr1	14177866	14177968
chr1	14185999	14186119
chr1	14187940	14188098
chr1	14214422	14214643
chr1	14283574	14283687
chr1	14297706	14297813
chr1	14298572	14299111
chr1	14824486	14824679
chr1	14927490	14927629
chr1	14928396	14928549
chr1	14930229	14930520
chr1	14931601	14931857
chr1	14932620	14932724
chr1	14933582	14933783
chr1	15010402	15010602
chr1	15012726	15012945
chr1	15014603	15014800
chr1	15037265	15037530
chr1	15037820	15037981
chr1	15053043	15053276
chr1	15609972	15610199
chr1	15610479	15610840
chr1	15611575	15611713
chr1	15615767	15615869
chr1	15623435	15623790
chr1	15890724	15890830
chr1	15935496	15935791
chr1	15944302	15944464
chr1	15949451	15949758
chr1	15959861	15960036
chr1	16004601	16004887
chr1	16105529	16105841
chr1	16106035	16106379
chr1	16109906	16110830
chr1	16113017	16113236
chr1	16113964	16114384
chr1	16114611	16115006
chr1	16116193	16117194
chr1	16125158	16125401
chr1	16130840	16131367
chr1	16134092	16134371
chr1	16135058	16135230
chr1	16142258	16142513
chr1	16150054	16150225
chr1	16182155	16182479
chr1	16183656	16183768
chr1	16246438	16246581
chr1	16250695	16251002
chr1	16265273	16265421
chr1	16287140	16287263
chr1	16291820	16292013
chr1	16298790	16298891
chr1	16317275	16317435
chr1	16317734	16318196
chr1	16329198	16329397
chr1	16339157	16339600
chr1	16341180	16341302
chr1	16341694	16342072
chr1	16343112	16343380
chr1	16345766	16346294
chr1	16351075	16351182
chr1	16352268	16352571
chr1	16356009	16356197
chr1	16363328	16363507
chr1	16414251	16414585
chr1	16430686	16431027
chr1	16432327	16432647
chr1	16448793	16449083
chr1	16457483	16457603
chr1	16459850	16460123
chr1	16462872	16463204
chr1	16474099	16474285
chr1	16492276	16492782
chr1	16551003	16551192
chr1	16599422	16599679
chr1	16605034	16605164
chr1	16613101	16613384
chr1	16625920	16626106
chr1	16637276	16637441
chr1	16643652	16643793
chr1	16645906	16646135
chr1	16666277	16666417
chr1	16673725	16674107
chr1	16685684	16686204
chr1	16700465	16700588
chr1	16706574	16707003
chr1	16710026	16710128
chr1	16711175	16711418
chr1	16712551	16712763
chr1	16742066	16742298
chr1	16754133	16754280
chr1	16774298	16774646
chr1	16859076	16859181
chr1	16866780	16867030
chr1	16868640	16869023
chr1	16876639	16876826
chr1	16877794	16878028
chr1	16887071	16887195
chr1	16899514	16899729
chr1	16929889	16930019
chr1	16936822	16936934
chr1	16937878	16938078
chr1	16938801	16938902
chr1	16968129	16968477
chr1	16969657	16969869
chr1	16975257	16975417
chr1	17005534	17005651
chr1	17007058	17007346
chr1	17012018	17012460
chr1	17059971	17060109
chr1	17076959	17077284
chr1	17091645	17092364
chr1	17092854	17093064
chr1	17110022	17110288
chr1	17120405	17120517
chr1	17135189	17135351
chr1	17152137	17152476
chr1	17178941	17179125
chr1	17195468	17195654
chr1	17211994	17212395
chr1	17239793	17240325
chr1	17267006	17267117
chr1	17278468	17279303
chr1	17279790	17280222
chr1	17281914	17282641
chr1	17288993	17289763
chr1	17294500	17295399
chr1	17305764	17306037
chr1	17335241	17335686
chr1	17357243	17357368
chr1	17366699	17366856
chr1	17367529	17367924
chr1	17369464	17369747
chr1	17404499	17404821
chr1	17448549	17448735
chr1	17449793	17450171
chr1	17490578	17490853
chr1	17500068	17500288
chr1	17502622	17503144
chr1	17506685	17506827
chr1	17560810	17560921
chr1	17566063	17566325
chr1	17572975	17573540
chr1	17573780	17574299
chr1	17574685	17574873
chr1	17578059	17579162
chr1	17638864	17639262
chr1	17655195	17655365
chr1	17689644	17690836
chr1	17709467	17709671
chr1	17710737	17710913
chr1	17712306	17712643
chr1	17714283	17714580
chr1	17765710	17765822
chr1	17813944	17814097
chr1	17821744	17821861
chr1	17831080	17831545
chr1	17840780	17840976
chr1	17841324	17841470
chr1	17873841	17874281
chr1	17899454	17899869
chr1	17937716	17937980
chr1	18010247	18010597
chr1	18018744	18018946
chr1	18019119	18020135
chr1	18029178	18029374
chr1	18029642	18029747
chr1	18033749	18034096
chr1	18047966	18048182
chr1	18095904	18096119
chr1	18110809	18111327
chr1	18122233	18122429
chr1	18126284	18126747
chr1	18127110	18127261
chr1	18130525	18130712
chr1	18132241	18132385
chr1	18135914	18136354
chr1	18163633	18164532
chr1	18165364	18165547
chr1	18191889	18192059
chr1	18272849	18273029
chr1	18297523	18297773
chr1	18298068	18298170
chr1	18301326	18301622
chr1	18302441	18302968
chr1	18338640	18338761
chr1	18339871	18340360
chr1	18342104	18342205
chr1	18433385	18433841
chr1	18437785	18437999
chr1	18457446	18458695
chr1	18552082	18552345
chr1	18581712	18581891
chr1	18598577	18598682
chr1	18598949	18599404
chr1	18600330	18600560
chr1	18640272	18640796
chr1	18745173	18745353
chr1	18745907	18746276
chr1	18758732	18758964
chr1	18759268	18759639
chr1	18759897	18760437
chr1	18804848	18805237
chr1	18858914	18859169
chr1	18859414	18859697
chr1	18888029	18888200
chr1	19012181	19012364
chr1	19085606	19085973
chr1	19086427	19086755
chr1	19087206	19087305
chr1	19171637	19172148
chr1	19173084	19173534
chr1	19197772	19198530
chr1	19212902	19213137
chr1	19246817	19247727
chr1	19303610	19303792
chr1	19318738	19318850
chr1	19321566	19321745
chr1	19329572	19329769
chr1	19336234	19336507
chr1	19345583	19345803
chr1	19353317	19353481
chr1	19354229	19354411
chr1	19362974	19363218
chr1	19368330	19368679
chr1	19371902	19372086
chr1	19386381	19386550
chr1	19389497	19389838
chr1	19426777	19427049
chr1	19428795	19429172
chr1	19430403	19430528
chr1	19584219	19584350
chr1	19593017	19593371
chr1	19593630	19593811
chr1	19623379	19623501
chr1	19628288	19628508
chr1	19655447	19655563
chr1	19700409	19701006
chr1	19704114	19704234
chr1	19714925	19715094
chr1	19719967	19720243
chr1	19721732	19722299
chr1	19749150	19749613
chr1	19749835	19750120
chr1	19780316	19781270
chr1	19798659	19799065
chr1	19808066	19808335
chr1	19808660	19808951
chr1	19809941	19810446
chr1	19828016	19828469
chr1	19901046	19901186
chr1	19908859	19909020
chr1	19917102	19917213
chr1	19993728	19993953
chr1	19994206	19994485
chr1	19994950	19995052
chr1	20022785	20023069
chr1	20024509	20024723
chr1	20047916	20048344
chr1	20194447	20194684
chr1	20205355	20205862
chr1	20251154	20251336
chr1	20311856	20312354
chr1	20313584	20313844
chr1	20320828	20321007
chr1	20362950	20363126
chr1	20403476	20403589
chr1	20432088	20432244
chr1	20432915	20433214
chr1	20470556	20470815
chr1	20488945	20489078
chr1	20492814	20492973
chr1	20498965	20499188
chr1	20514219	20514436
chr1	20524912	20525028
chr1	20559604	20559741
chr1	20569006	20569304
chr1	20622412	20622841
chr1	20624857	20625129
chr1	20683187	20683396
chr1	20683644	20684142
chr1	20684607	20685043
chr1	20685234	20685800
chr1	20686603	20687048
chr1	20687655	20687844
chr1	20697038	20697254
chr1	20699869	20700378
chr1	20703823	20704042
chr1	20704231	20704574
chr1	20710954	20711152
chr1	20747691	20747886
chr1	20856807	20856944
chr1	20914481	20914651
chr1	21054316	21054604
chr1	21107166	21107274
chr1	21144767	21144874
chr1	21149340	21149517
chr1	21159000	21159235
chr1	21210219	21210325
chr1	21211107	21211829
chr1	21228988	21229093
chr1	21366741	21367068
chr1	21374496	21374694
chr1	21448442	21448781
chr1	21456077	21456508
chr1	21469798	21470991
chr1	21471304	21471727
chr1	21471917	21472546
chr1	21628683	21628887
chr1	21639811	21640130
chr1	21640597	21640803
chr1	21668557	21668773
chr1	21681531	21681708
chr1	21683012	21683572
chr1	21712145	21712341
chr1	21873782	21874005
chr1	21880887	21881166
chr1	21892532	21892995
chr1	21918483	21918599
chr1	21947153	21947418
chr1	21990999	21991325
chr1	21992745	21993221
chr1	21999787	21999914
chr1	22060451	22061217
chr1	22084570	22085413
chr1	22086543	22086822
chr1	22088822	22089331
chr1	22089631	22089880
chr1	22108783	22108980
chr1	22163173	22164457
chr1	22164888	22165164
chr1	22165876	22166050
chr1	22166316	22168660
chr1	22224667	22225112
chr1	22230762	22230991
chr1	22240701	22240861
chr1	22261057	22261391
chr1	22261563	22261670
chr1	22373831	22373942
chr1	22376714	22377250
chr1	22418853	22419178
chr1	22443607	22443983
chr1	22447381	22447763
chr1	22459906	22460180
chr1	22482698	22482887
chr1	22518232	22518374
chr1	22541502	22542043
chr1	22601981	22602180
chr1	22765958	22766242
chr1	22829008	22829269
chr1	22872758	22872888
chr1	22876982	22877174
chr1	22889397	22889674
chr1	22994325	22994433
chr1	23002567	23002771
chr1	23031605	23032285
chr1	23068160	23068451
chr1	23077147	23077274
chr1	23089026	23089229
chr1	23140516	23140791
chr1	23174918	23175182
chr1	23236996	23237532
chr1	23246770	23247369
chr1	23424549	23424666
chr1	23424893	23425053
chr1	23430660	23431039
chr1	23459118	23460162
chr1	23509618	23509799
chr1	23510202	23510556
chr1	23602612	23602814
chr1	23613445	23613553
chr1	23638349	23638467
chr1	23681786	23682026
chr1	23736867	23737025
chr1	23857292	23857439
chr1	23925574	23925740
chr1	23940779	23940881
chr1	23946737	23947008
chr1	24012432	24012676
chr1	24042692	24042857
chr1	24063042	24063612
chr1	24102667	24102999
chr1	24126035	24126441
chr1	24263615	24263737
chr1	24265170	24265382
chr1	24271822	24272304
chr1	24294799	24295066
chr1	24317118	24317475
chr1	24344183	24344462
chr1	24384313	24384495
chr1	24395786	24396037
chr1	24447349	24447572
chr1	24448501	24448611
chr1	24454985	24455144
chr1	24484452	24484728
chr1	24506461	24506608
chr1	24531867	24532338
chr1	24536632	24536860
chr1	24553761	24554103
chr1	24554378	24554710
chr1	24577307	24577512
chr1	24605381	24605508
chr1	24611152	24611732
chr1	24626368	24626983
chr1	24643694	24643797
chr1	24645383	24646157
chr1	24682138	24682470
chr1	24691668	24691900
chr1	24704690	24704846
chr1	24705964	24706105
chr1	24722136	24722312
chr1	24742519	24742944
chr1	24776216	24776546
chr1	24788435	24788666
chr1	24794566	24794693
chr1	24794934	24795057
chr1	24837690	24837896
chr1	24859454	24859644
chr1	24917364	24917523
chr1	24937504	24937794
chr1	24941541	24941809
chr1	24955798	24955968
chr1	24956745	24957018
chr1	25034280	25034419
chr1	25097904	25098016
chr1	25098750	25099060
chr1	25119414	25119616
chr1	25125885	25126372
chr1	25204060	25204290
chr1	25260660	25261038
chr1	25342456	25342567
chr1	25357781	25357899
chr1	25400025	25400319
chr1	25400521	25400665
chr1	25401288	25401503
chr1	25427623	25427834
chr1	25536267	25536488
chr1	25565836	25566141
chr1	25576989	25577195
chr1	25609039	25609349
chr1	25609855	25610343
chr1	25613345	25613552
chr1	25624042	25624227
chr1	25635170	25635601
chr1	25641161	25641313
chr1	25641821	25641971
chr1	25660207	25660491
chr1	25698220	25698508
chr1	25715284	25715431
chr1	25723225	25723555
chr1	25729612	25729785
chr1	25730128	25730391
chr1	25733070	25733240
chr1	25745697	25746205
chr1	25751763	25752210
chr1	25841513	25841776
chr1	25853413	25853948
chr1	25878846	25879100
chr1	25928008	25928210
chr1	25931000	25932148
chr1	25973823	25974021
chr1	26009933	26010692
chr1	26084078	26084352
chr1	26139954	26140174
chr1	26174612	26174760
chr1	26196419	26196523
chr1	26344457	26344956
chr1	26345949	26346048
chr1	26354501	26354724
chr1	26394256	26394613
chr1	26425900	26426172
chr1	26510693	26510939
chr1	26511195	26511359
chr1	26524907	26525142
chr1	26526203	26526365
chr1	26528147	26528347
chr1	26530265	26530878
chr1	26555077	26555381
chr1	26561305	26561494
chr1	26635865	26636072
chr1	26719816	26719952
chr1	26735669	26735968
chr1	26758611	26759698
chr1	26774817	26775150
chr1	26777374	26777536
chr1	26952724	26953702
chr1	27036933	27037074
chr1	27066121	27066782
chr1	27076630	27076818
chr1	27117913	27118078
chr1	27130174	27130464
chr1	27136484	27136769
chr1	27241129	27241619
chr1	27388389	27388798
chr1	27597388	27597536
chr1	27649424	27649666
chr1	27678138	27678488
chr1	27859698	27860918
chr1	27876476	27876652
chr1	27879204	27879381
chr1	27971693	27971899
chr1	27972773	27972931
chr1	28051278	28051462
chr1	28051704	28051965
chr1	28105472	28105775
chr1	28161516	28161723
chr1	28289826	28290041
chr1	28331847	28332463
chr1	28397383	28397658
chr1	28397986	28398193
chr1	28448942	28449446
chr1	28494993	28495203
chr1	28527296	28527591
chr1	28601091	28601290
chr1	28667040	28667203
chr1	28695218	28695439
chr1	28702662	28703521
chr1	28703724	28703878
chr1	28815921	28816040
chr1	28827038	28827171
chr1	28828618	28829013
chr1	28991995	28992108
chr1	28997175	28997472
chr1	29078430	29078675
chr1	29125980	29126168
chr1	29249961	29250097
chr1	29250381	29250681
chr1	29263358	29263471
chr1	29263680	29264095
chr1	29266145	29266284
chr1	29474326	29474502
chr1	29495920	29496157
chr1	29496520	29496648
chr1	29782170	29782309
chr1	29782525	29783146
chr1	29875814	29876138
chr1	29977439	29977578
chr1	29983259	29983404
chr1	29984228	29984707
chr1	30200327	30200443
chr1	30203386	30203858
chr1	30245786	30245924
chr1	30255565	30255821
chr2	70828	72253
chr2	72514	72740
chr2	99756	100046
chr2	122081	122243
chr2	138384	138515
chr2	152026	152318
chr2	152931	153319
chr2	161386	161550
chr2	171904	172090
chr2	179721	179986
chr2	184025	184286
chr2	185197	185368
chr2	204613	205050
chr2	238241	238549
chr2	238868	239117
chr2	243697	243922
chr2	254223	254844
chr2	266086	266406
chr2	268441	268629
chr2	276025	276336
chr2	276684	276871
chr2	293000	293336
chr2	362550	362656
chr2	372849	372969
chr2	378905	379060
chr2	379397	379543
chr2	400061	400412
chr2	407289	407669
chr2	409141	409325
chr2	421310	421629
chr2	424791	425020
chr2	438644	438965
chr2	440355	440745
chr2	448101	448277
chr2	456441	456609
chr2	529651	530757
chr2	537525	538139
chr2	560024	560475
chr2	583120	583248
chr2	622228	622346
chr2	624760	624878
chr2	626377	626497
chr2	631076	631210
chr2	637704	637925
chr2	641324	641479
chr2	703857	704018
chr2	704220	704427
chr2	713366	713474
chr2	714371	714651
chr2	721693	721977
chr2	780482	780650
chr2	795613	795798
chr2	809253	809469
chr2	816690	816906
chr2	825834	826256
chr2	877357	877901
chr2	904665	905646
chr2	914164	914294
chr2	919462	919750
chr2	925220	925715
chr2	931155	931285
chr2	932659	932979
chr2	933451	934198
chr2	983877	984337
chr2	1017594	1017777
chr2	1018975	1019088
chr2	1027822	1027956
chr2	1037783	1038310
chr2	1048183	1048354
chr2	1048979	1049521
chr2	1078687	1078917
chr2	1085086	1085481
chr2	1085906	1086163
chr2	1086358	1086599
chr2	1134042	1134466
chr2	1134828	1135016
chr2	1168520	1168873
chr2	1170356	1170553
chr2	1177287	1177581
chr2	1179391	1179596
chr2	1210657	1210830
chr2	1242438	1242609
chr2	1245463	1245580
chr2	1260404	1260546
chr2	1277948	1278125
chr2	1330706	1330903
chr2	1383878	1384157
chr2	1388900	1389052
chr2	1391319	1392163
chr2	1392744	1393530
chr2	1394289	1394587
chr2	1403880	1404120
chr2	1404391	1404656
chr2	1411607	1411716
chr2	1440360	1440744
chr2	1465259	1465944
chr2	1466173	1466514
chr2	1488928	1489357
chr2	1504757	1505304
chr2	1522664	1522769
chr2	1543105	1543248
chr2	1547004	1547128
chr2	1552683	1552947
chr2	1572511	1572841
chr2	1584838	1585045
chr2	1587386	1587624
chr2	1602228	1602566
chr2	1639787	1640141
chr2	1643612	1643808
chr2	1672933	1673357
chr2	1678790	1679016
chr2	1681145	1681561
chr2	1701494	1701649
chr2	1715890	1716103
chr2	1731586	1731783
chr2	1734490	1734594
chr2	1735982	1736123
chr2	1740737	1741380
chr2	1758565	1758916
chr2	1762719	1763047
chr2	1779146	1779385
chr2	1779803	1779999
chr2	1793725	1793848
chr2	1824675	1824779
chr2	1828032	1828371
chr2	1837658	1837980
chr2	1839302	1839450
chr2	1882371	1882588
chr2	1890092	1890331
chr2	1912697	1912923
chr2	1927240	1927399
chr2	1963536	1963661
chr2	1965940	1966116
chr2	1991649	1991944
chr2	2018826	2019073
chr2	2034257	2034540
chr2	2041463	2041577
chr2	2054189	2054309
chr2	2059267	2059465
chr2	2059653	2060080
chr2	2060549	2061484
chr2	2064919	2065185
chr2	2082022	2082359
chr2	2086752	2087136
chr2	2088862	2089048
chr2	2116728	2117052
chr2	2121191	2121367
chr2	2130156	2130492
chr2	2131288	2131422
chr2	2156104	2156369
chr2	2162501	2162695
chr2	2196581	2197166
chr2	2202210	2202376
chr2	2212525	2212705
chr2	2217512	2218578
chr2	2218827	2219028
chr2	2223251	2223747
chr2	2225206	2225740
chr2	2244706	2244850
chr2	2245959	2246330
chr2	2259605	2259803
chr2	2260773	2261012
chr2	2273206	2273393
chr2	2274099	2274253
chr2	2280626	2281209
chr2	2284222	2284418
chr2	2292136	2292252
chr2	2307952	2308080
chr2	2319338	2320138
chr2	2321424	2321555
chr2	2336527	2336644
chr2	2362419	2363448
chr2	2412017	2412212
chr2	2424457	2424559
chr2	2428181	2428855
chr2	2437187	2437536
chr2	2443072	2443367
chr2	2443604	2443906
chr2	2449368	2449570
chr2	2455483	2455731
chr2	2456550	2456697
chr2	2459796	2460110
chr2	2510866	2510993
chr2	2517856	2518364
chr2	2521587	2521844
chr2	2584098	2584949
chr2	2591755	2592252
chr2	2592604	2592914
chr2	2600464	2601203
chr2	2603845	2604626
chr2	2655003	2655385
chr2	2696323	2696518
chr2	2731023	2731251
chr2	2735073	2735197
chr2	2738139	2738309
chr2	2743828	2743967
chr2	2765733	2765854
chr2	2839766	2840902
chr2	2843794	2844627
chr2	2853774	2853887
chr2	2974261	2974800
chr2	2979968	2980158
chr2	2984972	2985477
chr2	2986117	2986249
chr2	3529135	3529886
chr2	3530705	3530907
chr2	3531262	3531465
chr2	3576036	3576179
chr2	3602615	3602830
chr2	3614945	3615246
chr2	3663613	3663728
chr2	3852598	3852866
chr2	3941441	3941742
chr2	4065577	4065810
chr2	4072049	4072308
chr2	4074183	4074720
chr2	4079360	4079689
chr2	4087477	4087777
chr2	4121172	4121549
chr2	4139860	4140024
chr2	4140273	4140743
chr2	4143249	4143907
chr2	4145456	4145626
chr2	4146740	4146864
chr2	4215085	4215514
chr2	4300010	4300225
chr2	4301671	4301889
chr2	4323146	4323397
chr2	4323566	4323686
chr2	4326227	4326431
chr2	4331414	4331674
chr2	4334400	4334569
chr2	4335743	4335971
chr2	4336297	4336503
chr2	4356976	4357242
chr2	4357428	4357658
chr2	4415360	4415966
chr2	4569761	4570032
chr2	4622648	4622985
chr2	4649541	4649921
chr2	4746801	4747010
chr2	4760158	4760345
chr2	4797491	4797634
chr2	4799096	4799474
chr2	4807755	4808273
chr2	4923647	4923794
chr2	4997135	4997365
chr2	5021713	5022249
chr2	5052277	5052510
chr2	5053327	5053623
chr2	5053940	5054146
chr2	5054871	5055395
chr2	5056472	5056950
chr2	5067731	5068201
chr2	5073600	5073764
chr2	5080558	5080712
chr2	5081440	5081589
chr2	5111475	5112087
chr2	5186382	5186650
chr2	5190079	5190283
chr2	5389038	5389532
chr2	5403791	5403968
chr2	5404698	5405358
chr2	5421137	5421326
chr2	5424480	5424638
chr2	5465065	5465409
chr2	5465751	5466039
chr2	5468508	5468734
chr2	5507675	5507930
chr2	5509380	5509761
chr2	5510364	5510855
chr2	5542382	5542525
chr2	5588662	5588891
chr2	5589765	5589923
chr2	5590626	5590736
chr2	5615656	5615758
chr2	5709415	5709786
chr2	5733987	5734309
chr2	5787943	5788339
chr2	5806646	5807050
chr2	5814945	5815056
chr2	5822437	5822643
chr2	5823180	5823639
chr2	5826457	5826650
chr2	5836671	5836885
chr2	5837515	5837758
chr2	5840302	5840439
chr2	5917819	5918031
chr2	5923348	5923599
chr2	5934280	5934518
chr2	5940035	5940343
chr2	5950354	5950486
chr2	5975907	5976226
chr2	5982302	5983333
chr2	5997461	5997794
chr2	6004755	6004917
chr2	6016907	6017383
chr2	6036139	6036422
chr2	6045418	6045638
chr2	6046071	6046329
chr2	6058621	6058918
chr2	6083264	6083503
chr2	6084806	6084964
chr2	6148306	6148638
chr2	6178912	6180779
chr2	6185637	6185924
chr2	6187130	6187249
chr2	6208350	6208511
chr2	6217056	6217197
chr2	6217626	6217753
chr2	6235392	6235599
chr2	6382969	6383514
chr2	6405741	6405937
chr2	6409926	6410326
chr2	6444692	6445212
chr2	6495188	6495558
chr2	6496207	6496745
chr2	6496984	6497374
chr2	6497967	6498137
chr2	6499351	6499789
chr2	6501206	6501340
chr2	6524166	6524450
chr2	6525014	6525227
chr2	6532465	6533058
chr2	6545402	6545696
chr2	6546570	6547087
chr2	6548134	6549243
chr2	6609956	6610078
chr2	6611715	6612227
chr2	6619416	6619563
chr2	6626763	6626898
chr2	6665317	6665700
chr2	6668020	6668177
chr2	6674513	6674619
chr2	6682597	6682848
chr2	6691540	6692298
chr2	6716084	6716330
chr2	6716751	6716895
chr2	6728671	6729434
chr2	6730678	6730829
chr2	6732754	6733096
chr2	6765315	6765515
chr2	6772504	6772777
chr2	6790563	6790848
chr2	6826486	6826778
chr2	6836940	6837900
chr2	6849152	6849254
chr2	6881328	6881926
chr2	6892216	6893183
chr2	6903283	6903647
chr2	6926299	6926632
chr2	6970971	6971511
chr2	6973838	6974230
chr2	6975503	6975690
chr2	7019878	7020143
chr2	7032581	7032695
chr2	7048835	7048967
chr2	7070820	7070954
chr2	7109387	7109687
chr2	7111225	7111358
chr2	7112060	7112572
chr2	7119943	7120212
chr2	7147933	7148531
chr2	7150172	7150312
chr2	7153605	7153846
chr2	7154621	7154742
chr2	7155549	7155891
chr2	7156212	7156555
chr2	7156784	7157256
chr2	7161075	7161610
chr2	7178381	7178654
chr2	7193497	7193757
chr2	7202017	7202137
chr2	7207969	7208213
chr2	7224057	7224448
chr2	7224773	7225036
chr2	7225227	7225421
chr2	7226952	7227147
chr2	7229420	7230291
chr2	7235626	7235844
chr2	7236160	7236320
chr2	7237806	7238403
chr2	7238608	7238769
chr2	7240080	7240242
chr2	7242390	7242884
chr2	7257590	7257723
chr2	7278516	7278904
chr2	7291380	7291883
chr2	7299008	7299140
chr2	7319218	7319408
chr2	7327330	7327939
chr2	7340299	7340686
chr2	7347854	7348384
chr2	7351718	7351891
chr2	7370712	7371632
chr2	7375281	7375486
chr2	7377128	7377331
chr2	7410576	7410802
chr2	7420152	7421067
chr2	7421363	7421848
chr2	7492258	7492405
chr2	7536399	7536960
chr2	7538597	7538826
chr2	7580315	7581740
chr2	7584110	7584324
chr2	7597711	7597949
chr2	7602705	7603422
chr2	7616306	7616413
chr2	7661102	7661359
chr2	7680656	7681985
chr2	7691288	7691387
chr2	7721203	7721595
chr2	7752438	7752692
chr2	7814096	7814326
chr2	7844449	7844815
chr2	7875299	7875515
chr2	7881948	7882185
chr2	7889637	7889768
chr2	7963544	7963799
chr2	7976044	7976461
chr2	7984860	7985025
chr2	8008460	8008650
chr2	8009000	8009139
chr2	8015678	8016163
chr2	8016763	8017184
chr2	8017583	8018232
chr2	8018522	8018918
chr2	8028746	8028964
chr2	8030431	8030765
chr2	8036969	8037548
chr2	8045705	8045858
chr2	8046158	8046321
chr2	8061394	8061824
chr2	8075120	8075907
chr2	8077722	8077982
chr2	8104708	8104860
chr2	8105117	8105300
chr2	8173389	8173765
chr2	8198212	8198468
chr2	8199336	8199653
chr2	8199934	8200277
chr2	8200860	8201458
chr2	8201740	8202007
chr2	8202940	8203299
chr2	8217259	8217439
chr2	8218275	8218486
chr2	8236514	8237050
chr2	8249020	8249198
chr2	8269748	8269900
chr2	8308060	8308214
chr2	8452219	8452829
chr2	8518687	8518964
chr2	8567979	8568167
chr2	8578602	8578708
chr2	8579959	8580386
chr2	8621665	8622479
chr2	8625481	8625684
chr2	8641695	8641988
chr2	8657912	8658270
chr2	8667258	8667496
chr2	8707907	8708034
chr2	8783566	8783718
chr2	8821391	8822029
chr2	8824882	8825389
chr2	8883682	8883987
chr2	8895025	8895140
chr2	8911017	8911619
chr2	8917577	8917682
chr2	8939752	8940286
chr2	8957551	8957699
chr2	8997050	8998171
chr2	9005581	9005881
chr2	9029828	9030223
chr2	9079785	9080070
chr2	9197017	9197193
chr2	9229156	9229345
chr2	9291762	9291993
chr2	9425643	9425859
chr2	9439389	9439566
chr2	9455005	9455212
chr2	9470698	9470905
chr2	9484323	9484592
chr2	9485544	9485771
chr2	9485990	9486313
chr2	9486530	9486717
chr2	9496796	9497038
chr2	9529315	9529897
chr2	9537723	9537904
chr2	9558597	9558781
chr2	9595126	9595412
chr2	9641132	9641490
chr2	9654597	9655048
chr2	9655451	9655806
chr2	9656042	9656394
chr2	9656730	9656906
chr2	9670841	9671088
chr2	9674081	9674194
chr2	9706951	9707083
chr2	9727435	9727537
chr2	9735548	9735893
chr2	9738345	9738718
chr2	9752611	9752715
chr2	9764785	9764968
chr2	9783446	9783557
chr2	9850319	9850582
chr2	9855095	9855834
chr2	9885259	9885503
chr2	9907343	9907444
chr2	9910093	9910224
chr2	9932074	9932321
chr2	9952346	9952476
chr2	9978924	9979235
chr2	9994106	9994358
chr2	10041687	10041968
chr2	10044953	10045313
chr2	10131136	10131341
chr2	10139732	10139900
chr2	10143911	10144066
chr2	10146412	10146663
chr2	10194849	10195191
chr2	10239124	10239609
chr2	10255346	10255821
chr2	10274438	10275000
chr2	10277491	10278860
chr2	10289759	10290113
chr2	10317679	10317841
chr2	10390197	10390509
chr2	10413253	10413809
chr2	10441325	10441451
chr2	10442904	10443557
chr2	10465628	10465748
chr2	10535780	10536000
chr2	10539916	10540040
chr2	10541808	10542109
chr2	10553146	10553413
chr2	10554733	10554974
chr2	10558250	10558473
chr2	10558715	10559136
chr2	10569368	10569736
chr2	10590700	10590833
chr2	10613643	10613917
chr2	10621476	10621763
chr2	10661319	10661499
chr2	10678293	10678413
chr2	10711635	10711771
chr2	10729218	10729324
chr2	10796161	10796527
chr2	10803318	10803512
chr2	10816537	10816710
chr2	10831838	10832039
chr2	10841960	10842461
chr2	10897315	10897485
chr2	10944159	10944872
chr2	10946569	10946887
chr2	10950206	10950331
chr2	10973153	10973854
chr2	10989852	10989979
chr2	10990229	10990522
chr2	10996315	10996429
chr2	11010000	11010622
chr2	11011063	11011593
chr2	11047820	11048340
chr2	11052216	11052491
chr2	11053309	11053497
chr2	11056345	11056451
chr2	11058371	11058595
chr2	11067039	11067267
chr2	11075927	11076606
chr2	11108015	11108193
chr2	11108355	11108477
chr2	11114731	11115090
chr2	11142101	11142259
chr2	11158001	11158260
chr2	11168704	11168830
chr2	11177049	11177167
chr2	11210936	11211109
chr2	11216873	11217379
chr2	11253200	11253419
chr2	11266046	11266207
chr2	11267062	11267233
chr2	11290679	11290917
chr2	11303120	11303388
chr2	11308512	11308671
chr2	11309135	11309445
chr2	11309776	11309985
chr2	11334230	11334566
chr2	11345825	11346127
chr2	11346602	11346884
chr2	11366046	11366512
chr2	11399980	11400261
chr2	11428712	11428853
chr2	11494578	11495151
chr2	11544456	11544743
chr2	11555291	11555500
chr2	11561175	11561378
chr2	11618883	11619180
chr2	11641045	11641159
chr2	11641499	11641768
chr2	11642997	11643222
chr2	11652323	11652427
chr2	11669200	11669503
chr2	11713477	11713799
chr2	11715921	11716106
chr2	11721774	11721983
chr2	11767933	11768078
chr2	11784279	11784459
chr2	11787114	11787276
chr2	11867265	11867446
chr2	11908864	11908981
chr2	11909383	11909699
chr2	11920861	11921050
chr2	11952699	11952805
chr2	11964444	11964972
chr2	12106633	12106853
chr2	12144729	12144998
chr2	12181483	12182187
chr2	12256126	12256626
chr2	12310074	12310421
chr2	12356840	12357295
chr2	12381374	12381612
chr2	12398246	12398425
chr2	12409728	12409917
chr2	12413723	12414089
chr2	12475609	12476105
chr2	12486402	12486515
chr2	12503870	12504011
chr2	12509672	12509856
chr2	12627730	12627896
chr2	12717326	12717468
chr2	12725594	12725780
chr2	12753704	12754124
chr2	12809429	12809694
chr2	12810791	12811430
chr2	12811767	12812727
chr2	12812987	12813124
chr2	12834153	12834319
chr2	12887040	12887359
chr2	12929867	12930050
chr2	13094305	13094504
chr2	13112729	13112988
chr2	13147440	13147667
chr2	13160089	13160574
chr2	13160773	13161020
chr2	13172088	13172264
chr2	13186343	13186948
chr2	13227675	13227869
chr2	13313390	13313627
chr2	13335150	13335536
chr2	13374533	13374957
chr2	13432803	13433498
chr2	13513941	13514295
chr2	13516244	13516628
chr2	13560082	13560230
chr2	13676132	13676468
chr2	13701159	13701352
chr2	13702459	13702954
chr2	13740704	13740882
chr2	13786138	13786770
chr2	13786955	13787129
chr2	13856440	13856560
chr2	13879308	13879617
chr2	13885853	13886007
chr2	13904296	13904659
chr2	13972682	13973057
chr2	14051527	14051727
chr2	14065106	14065571
chr2	14159367	14159513
chr2	14273496	14273646
chr2	14290689	14290798
chr2	14310564	14311072
chr2	14363339	14363667
chr2	14386679	14386814
chr2	14392543	14393039
chr2	14412499	14412678
chr2	14412980	14413550
chr2	14415244	14415782
chr2	14417011	14418951
chr2	14433885	14434107
chr2	14457186	14457624
chr2	14457893	14458265
chr2	14458484	14458623
chr2	14553633	14554096
chr2	14554831	14555054
chr2	14572763	14572878
chr2	14595280	14595516
chr2	14753389	14753864
chr2	14811904	14812078
chr2	14812346	14812886
chr2	14826332	14826973
chr2	14858383	14859281
chr2	14860068	14860388
chr2	14860632	14861591
chr2	14951668	14951835
chr2	14952099	14952211
chr2	14953230	14953772
chr2	15007342	15007554
chr2	15084928	15085062
chr2	15110063	15110407
chr2	15134512	15134644
chr2	15140051	15140382
chr2	15293918	15294170
chr2	15314812	15314937
chr2	15331102	15331439
chr2	15448899	15449113
chr2	15488195	15488935
chr2	15495290	15495612
chr2	15708872	15709057
chr2	15751712	15751953
chr2	15821300	15821459
chr2	15821840	15822135
chr2	15844808	15844966
chr2	15845206	15845610
chr2	15850727	15850873
chr2	15885310	15885415
chr2	15955898	15956091
chr2	16020711	16021177
chr2	16022340	16022463
chr2	16023972	16024125
chr2	16029977	16030634
chr2	16082692	16083037
chr2	16126591	16126749
chr2	16143118	16143310
chr2	16144470	16144658
chr2	16271229	16271351
chr2	16280423	16280577
chr2	16347291	16347415
chr2	16347964	16348284
chr2	16363415	16363671
chr2	16418276	16418440
chr2	16467158	16467354
chr2	16537686	16537873
chr2	16550546	16550689
chr2	16560511	16560636
chr2	16575210	16575310
chr2	16582665	16582847
chr2	16595422	16595836
chr2	16596045	16596189
chr2	16789891	16790038
chr2	16798511	16798643
chr2	16895128	16895289
chr2	16920762	16921703
chr2	16980368	16980984
chr2	17108887	17109258
chr2	17109467	17109642
chr2	17146938	17147234
chr2	17147477	17147666
chr2	17207441	17207783
chr2	17220166	17220372
chr2	17231162	17231262
chr2	17254221	17254411
chr2	17255843	17255997
chr2	17256981	17257339
chr2	17258900	17259287
chr2	17307616	17307970
chr2	17370553	17370800
chr2	17418441	17418630
chr2	17418820	17419139
chr2	17438810	17439187
chr2	17461856	17462219
chr2	17481871	17481976
chr2	17487553	17487762
chr2	17488032	17488908
chr2	17500730	17501303
chr2	17531078	17531261
chr2	17675818	17676351
chr2	17845079	17845277
chr2	17847020	17847520
chr2	17890191	17890521
chr2	17993182	17993360
chr2	18060237	18060385
chr2	18127852	18128071
chr2	18234994	18235107
chr2	18315800	18316062
chr2	18388738	18389032
chr2	18398782	18399045
chr2	18498271	18498695
chr2	18528122	18528269
chr2	18594759	18594999
chr2	18660102	18660220
chr2	18663324	18663651
chr2	18676276	18676572
chr2	18702167	18702560
chr2	18703144	18703455
chr2	18803647	18804181
chr2	18890276	18890450
chr2	18957646	18957963
chr2	18972654	18972866
chr2	19071204	19071560
chr2	19072004	19072228
chr2	19172350	19172491
chr2	19195347	19195570
chr2	19196663	19196794
chr2	19220047	19220729
chr2	19242661	19243255
chr2	19269034	19269209
chr2	19322454	19322889
chr2	19323597	19323779
chr2	19414221	19414652
chr2	19433251	19433555
chr2	19683481	19683697
chr2	19696944	19697484
chr3	258	491
chr3	131184	131756
chr3	132419	132627
chr3	158875	159096
chr3	293068	293397
chr3	314278	314464
chr3	325398	325770
chr3	422788	423239
chr3	451649	451900
chr3	518366	518593
chr3	660873	661117
chr3	738084	738189
chr3	826651	827038
chr3	849763	849958
chr3	871839	872123
chr3	905528	905923
chr3	930122	930786
chr3	932879	933396
chr3	934995	935942
chr3	985911	986182
chr3	1097325	1097696
chr3	1101867	1102207
chr3	1165812	1166248
chr3	1166912	1167053
chr3	1169985	1170370
chr3	1170576	1171112
chr3	1225531	1225673
chr3	1234262	1234465
chr3	1283502	1283668
chr3	1308406	1308669
chr3	1342245	1342345
chr3	1463464	1463692
chr3	1601741	1602411
chr3	1602775	1602940
chr3	1607351	1607512
chr3	1848988	1849298
chr3	1935852	1935957
chr3	1951484	1951880
chr3	2006514	2006839
chr3	2099604	2099763
chr3	2258485	2258739
chr3	2259025	2259399
chr3	2260061	2260177
chr3	2628335	2628760
chr3	2722911	2723134
chr3	2772652	2772791
chr3	2799105	2799234
chr3	2830384	2830750
chr3	2844480	2844736
chr3	2856885	2857084
chr3	2868312	2868424
chr3	2893822	2893948
chr3	2971435	2971626
chr3	2998480	2998661
chr3	3006155	3006478
chr3	3051398	3051505
chr3	3061043	3061396
chr3	3080158	3080432
chr3	3080610	3080770
chr3	3263591	3263833
chr3	3298803	3299063
chr3	3310269	3310389
chr3	3408979	3409295
chr3	3412029	3412225
chr3	3423509	3423620
chr3	3497306	3497813
chr3	3587250	3587417
chr3	3685218	3685441
chr3	3689469	3689885
chr3	3837778	3837984
chr3	3838677	3838807
chr3	3965245	3965539
chr3	4042627	4043117
chr3	4086563	4087376
chr3	4371247	4371386
chr3	4410548	4410888
chr3	4452859	4453226
chr3	4462796	4462940
chr3	4466814	4467054
chr3	4467336	4467949
chr3	4579157	4580068
chr3	4647672	4648173
chr3	4751942	4752329
chr3	4752937	4753292
chr3	4799710	4799843
chr3	4800010	4800469
chr3	4858350	4858531
chr3	4977903	4978075
chr3	5137326	5137567
chr3	5151264	5151771
chr3	5164831	5165139
chr3	5278192	5278581
chr3	5283364	5283524
chr3	5285710	5286048
chr3	5286302	5286997
chr3	5469744	5470125
chr3	5496433	5496751
chr3	5508842	5509057
chr3	5566061	5566367
chr3	5583762	5583993
chr3	5651353	5652422
chr3	5683103	5683463
chr3	5727900	5728178
chr3	5729626	5730749
chr3	5792405	5792574
chr3	5835367	5835666
chr3	5840083	5840201
chr3	5862148	5862368
chr3	5865462	5865810
chr3	5866206	5867725
chr3	5867926	5868307
chr3	5955099	5955465
chr3	5960067	5960249
chr3	5982738	5983082
chr3	6073240	6073539
chr3	6295158	6295402
chr3	6332943	6333088
chr3	6357639	6358090
chr3	6473159	6473326
chr3	6595029	6595216
chr3	6729056	6729705
chr3	6729984	6730178
chr3	6796160	6796494
chr3	6991469	6991791
chr3	7040456	7041026
chr3	7093725	7093956
chr3	7193531	7193695
chr3	7193984	7194110
chr3	7234881	7235464
chr3	7256107	7256211
chr3	7278460	7278708
chr3	7286697	7287113
chr3	7317737	7318282
chr3	7355265	7355376
chr3	7406013	7406220
chr3	7521364	7521557
chr3	7556767	7557046
chr3	7594391	7594527
chr3	7634560	7634913
chr3	7636825	7637581
chr3	7643924	7644079
chr3	7659168	7659503
chr3	7660030	7660166
chr3	7703858	7704202
chr3	7713264	7713395
chr3	7713598	7714404
chr3	7765928	7766471
chr3	7766770	7767095
chr3	7772779	7772906
chr3	7811401	7812613
chr3	7865366	7865707
chr3	7867304	7867464
chr3	7898440	7898647
chr3	7937244	7937504
chr3	7940023	7940130
chr3	7945346	7945587
chr3	7978701	7979018
chr3	7979684	7980214
chr3	7980556	7980964
chr3	7981199	7981503
chr3	8003308	8003446
chr3	8029758	8029900
chr3	8032873	8033033
chr3	8122093	8122531
chr3	8182449	8182683
chr3	8188866	8189591
chr3	8198374	8199156
chr3	8231202	8231335
chr3	8232348	8232454
chr3	8245243	8245593
chr3	8287162	8287442
chr3	8329210	8329515
chr3	8343654	8343875
chr3	8345292	8345497
chr3	8356865	8357099
chr3	8366726	8367041
chr3	8370917	8371246
chr3	8397470	8397675
chr3	8407002	8407122
chr3	8452699	8452913
chr3	8492635	8493362
chr3	8509922	8510098
chr3	8537009	8537235
chr3	8547261	8547610
chr3	8547816	8547940
chr3	8597891	8598062
chr3	8623590	8623974
chr3	8645617	8645952
chr3	8654658	8654878
chr3	8660030	8660138
chr3	8684338	8685007
chr3	8714163	8714386
chr3	8752792	8752894
chr3	8760103	8760459
chr3	8794182	8794491
chr3	8836228	8836386
chr3	8836993	8837479
chr3	8842945	8843296
chr3	8873111	8873371
chr3	8874868	8875674
chr3	8882949	8883739
chr3	8933526	8933691
chr3	8944895	8945164
chr3	8949235	8949764
chr3	8957488	8957704
chr3	8995322	8995508
chr3	8995785	8996076
chr3	9020432	9020534
chr3	9039687	9039795
chr3	9048149	9048679
chr3	9130664	9130767
chr3	9131626	9131759
chr3	9186583	9186751
chr3	9232630	9232786
chr3	9241367	9241501
chr3	9256954	9257100
chr3	9300082	9300476
chr3	9322734	9322992
chr3	9327650	9327883
chr3	9331545	9331796
chr3	9335051	9335846
chr3	9348254	9348500
chr3	9361454	9362044
chr3	9381232	9381457
chr3	9382569	9382704
chr3	9383538	9383696
[truncated: 1,931 more rows]
