# Supplementary material for: A Pre-mRNA-Splicing Factor Is Required for RNA-Directed DNA Methylation in Arabidopsis
Source: PLoS Genet. 2013 Sep 12;9(9):e1003779. doi: 10.1371/journal.pgen.1003779 (PMC3772050; doi:10.1371/journal.pgen.1003779)
Supplement: Table S8 — Hypermethylated loci in nrpd1ros1 compared to ros1. (XLS) [file pgen.1003779.s021.xls]

## Sheet: ros1-1nrpd1A_vs_ros1-1_CF_hyper
Table S8. Hypermethylated loci in nrpd1ros1 compared to ros1
Chromosome	start	end
chr1	16153	16478
chr1	572420	572642
chr1	1274514	1274748
chr1	1540969	1541202
chr1	1996900	1997069
chr1	2265489	2265670
chr1	2414935	2415695
chr1	2674135	2674440
chr1	3635661	3635786
chr1	4156731	4156840
chr1	4332637	4333276
chr1	4916567	4916715
chr1	5692879	5693705
chr1	5965266	5965371
chr1	6010702	6010991
chr1	6011926	6012282
chr1	6960672	6960873
chr1	7164559	7164699
chr1	7737004	7737184
chr1	8114038	8114668
chr1	8190618	8191022
chr1	8388387	8388995
chr1	9201555	9201792
chr1	9397310	9397475
chr1	10118890	10119006
chr1	10298138	10298476
chr1	10298979	10299486
chr1	10333660	10333854
chr1	10957680	10957796
chr1	11012118	11012334
chr1	11065908	11066277
chr1	11097182	11097446
chr1	11098930	11099323
chr1	11537113	11537296
chr1	11862017	11862126
chr1	12361628	12361807
chr1	12376306	12376550
chr1	12740276	12740661
chr1	12843835	12844224
chr1	12857928	12858451
chr1	12872455	12872847
chr1	12885612	12885819
chr1	12886117	12886530
chr1	13000163	13000312
chr1	13003868	13004235
chr1	13005437	13005771
chr1	13037966	13038669
chr1	13098427	13098620
chr1	13277937	13278111
chr1	13336843	13336976
chr1	13338355	13338799
chr1	13340398	13340556
chr1	13372856	13373021
chr1	13376556	13376772
chr1	13377965	13378238
chr1	13378550	13378999
chr1	13391176	13392196
chr1	13393190	13393557
chr1	13405262	13405737
chr1	13504387	13504618
chr1	13528313	13528460
chr1	13613194	13613354
chr1	13719285	13719738
chr1	13721218	13721408
chr1	13769901	13770213
chr1	13783621	13784176
chr1	13784380	13784694
chr1	13789738	13789935
chr1	13792335	13792606
chr1	13809685	13809876
chr1	13827799	13827956
chr1	13832785	13833131
chr1	13834382	13834807
chr1	13846001	13846428
chr1	13914187	13914512
chr1	13914727	13915150
chr1	13952879	13953422
chr1	13969892	13970241
chr1	13975646	13976233
chr1	14017883	14018094
chr1	14021154	14021515
chr1	14050523	14050777
chr1	14051158	14051639
chr1	14054060	14054518
chr1	14104224	14104495
chr1	14111204	14111633
chr1	14119859	14120319
chr1	14130273	14130522
chr1	14131177	14131528
chr1	14132503	14132814
chr1	14135727	14135855
chr1	14144946	14145516
chr1	14243708	14243822
chr1	14276651	14276925
chr1	14592390	14592576
chr1	15005421	15005612
chr1	15200949	15201283
chr1	15216081	15216237
chr1	15426435	15426585
chr1	15521167	15521378
chr1	15526665	15526917
chr1	15592665	15592975
chr1	15602884	15603020
chr1	15620128	15620376
chr1	15622309	15622478
chr1	15627081	15627333
chr1	15953069	15953315
chr1	15963759	15964271
chr1	15997515	15997800
chr1	16041414	16041686
chr1	16058315	16058993
chr1	16072752	16073006
chr1	16138898	16139087
chr1	16203287	16203462
chr1	16320966	16321536
chr1	16372606	16372986
chr1	16373534	16374131
chr1	16389761	16389970
chr1	16409022	16409533
chr1	16486162	16486337
chr1	16489905	16490169
chr1	16490486	16490861
chr1	16531914	16532173
chr1	16532539	16532971
chr1	16554111	16554293
chr1	16557084	16557280
chr1	16562729	16562885
chr1	16571456	16571571
chr1	16727748	16727971
chr1	16732965	16733069
chr1	16854670	16855026
chr1	16960124	16960236
chr1	17257909	17258172
chr1	17276153	17276430
chr1	17293096	17293286
chr1	17362803	17363781
chr1	17364096	17364622
chr1	17408973	17409178
chr1	17409423	17409716
chr1	17439807	17440153
chr1	17509211	17509507
chr1	17537623	17537791
chr1	17633731	17633896
chr1	17657548	17657791
chr1	17657960	17658341
chr1	17704609	17704745
chr1	18192701	18192866
chr1	18236674	18236863
chr1	18293179	18293345
chr1	18381853	18382023
chr1	18468799	18468916
chr1	18613366	18613586
chr1	18829286	18829410
chr1	18831326	18831601
chr1	19239683	19239890
chr1	19354872	19355046
chr1	19480087	19480287
chr1	19662372	19662700
chr1	19691399	19691503
chr1	19876538	19876858
chr1	20177924	20178035
chr1	20321821	20321984
chr1	20422971	20423380
chr1	20423892	20424017
chr1	20467949	20468308
chr1	20586767	20586875
chr1	21018528	21018631
chr1	21046293	21046432
chr1	21096186	21096560
chr1	21243026	21243228
chr1	21659810	21660088
chr1	21855477	21855617
chr1	21908668	21908863
chr1	23109830	23110046
chr1	23188608	23188792
chr1	23242576	23242774
chr1	23307787	23307974
chr1	23359423	23359657
chr1	23388969	23389670
chr1	23414559	23414760
chr1	23498806	23499038
chr1	24166414	24166614
chr1	24483478	24483757
chr1	24739066	24739209
chr1	25125645	25125765
chr1	25364806	25364977
chr1	25381488	25381674
chr1	25452277	25452385
chr1	25468930	25469063
chr1	25510240	25510396
chr1	25853119	25853292
chr1	25919443	25919650
chr1	26214159	26214351
chr1	26710707	26710847
chr1	27339712	27339841
chr1	27596953	27597133
chr1	27602857	27603164
chr1	27862235	27862417
chr1	28037910	28038081
chr1	28652908	28653088
chr1	28732229	28732387
chr1	28910895	28911015
chr1	29055511	29055685
chr1	29078045	29078222
chr1	29175117	29175249
chr1	29249378	29249554
chr1	29413040	29413167
chr1	29800023	29800230
chr2	2601	2720
chr2	248877	249255
chr2	375040	375251
chr2	485618	485731
chr2	499218	499383
chr2	526257	526535
chr2	818609	818869
chr2	922431	922614
chr2	1443883	1444137
chr2	1447638	1447759
chr2	1487757	1488177
chr2	1547784	1548248
chr2	1553251	1553376
chr2	1564678	1564801
chr2	1606634	1606853
chr2	1723780	1724230
chr2	1781954	1782087
chr2	1782473	1782649
chr2	1785788	1786080
chr2	1787407	1787793
chr2	1831164	1831355
chr2	1907925	1908151
chr2	1910430	1910787
chr2	1928075	1928196
chr2	1992872	1993010
chr2	2114103	2114289
chr2	2208528	2208808
chr2	2306383	2306572
chr2	2533303	2533439
chr2	2612896	2613297
chr2	2614674	2615228
chr2	2640230	2640858
chr2	2644182	2644365
chr2	2678003	2678243
chr2	2693777	2694009
chr2	2709602	2710024
chr2	2725649	2726129
chr2	2741299	2741523
chr2	2751107	2751400
chr2	2776108	2776470
chr2	2788420	2788555
chr2	2802868	2803538
chr2	2807175	2807395
chr2	2809815	2810015
chr2	2811005	2811395
chr2	2826795	2826997
chr2	2970203	2970451
chr2	3025462	3025857
chr2	3027646	3027914
chr2	3037197	3037735
chr2	3224842	3225172
chr2	3231046	3231440
chr2	3235181	3235465
chr2	3540471	3540665
chr2	3568938	3569461
chr2	3655878	3656111
chr2	3656322	3656706
chr2	3676053	3676347
chr2	3687253	3687640
chr2	3689493	3689677
chr2	3730549	3730687
chr2	3742506	3742732
chr2	3794196	3794387
chr2	3808904	3809160
chr2	3818609	3819273
chr2	3828186	3828581
chr2	3916630	3916808
chr2	3980775	3981208
chr2	3987448	3987651
chr2	3988797	3989082
chr2	4008467	4008678
chr2	4010527	4011000
chr2	4011152	4011270
chr2	4051951	4052528
chr2	4053337	4053817
chr2	4054077	4054619
chr2	4054893	4055081
chr2	4055908	4056193
chr2	4063708	4065239
chr2	4093703	4093894
chr2	4113781	4114152
chr2	4114359	4114749
chr2	4118729	4119235
chr2	4153715	4153879
chr2	4179232	4179704
chr2	4206504	4206893
chr2	4211896	4212064
chr2	4234603	4234939
chr2	4235496	4235756
chr2	4254181	4254443
chr2	4261319	4261808
chr2	4276068	4276538
chr2	4276706	4276885
chr2	4277085	4277479
chr2	4277685	4278005
chr2	4278590	4278915
chr2	4280122	4280319
chr2	4290084	4290411
chr2	4297112	4297764
chr2	4308076	4308454
chr2	4414135	4414500
chr2	4665417	4665568
chr2	4667799	4668308
chr2	4680248	4680632
chr2	4703939	4704328
chr2	4704827	4705401
chr2	4779400	4779562
chr2	4783550	4783670
chr2	4810486	4810708
chr2	4819854	4820247
chr2	4821935	4822121
chr2	4855753	4856006
chr2	4951063	4951470
chr2	4955240	4955435
chr2	4983386	4983732
chr2	5003664	5003967
chr2	5062865	5063294
chr2	5064670	5064823
chr2	5079007	5079336
chr2	5083079	5083302
chr2	5173924	5174540
chr2	5175798	5176288
chr2	5284410	5284646
chr2	5285217	5285354
chr2	5382286	5382547
chr2	5387272	5387799
chr2	5391526	5391714
chr2	5411836	5412300
chr2	5454307	5454465
chr2	5480721	5481048
chr2	5619779	5619983
chr2	5630475	5630776
chr2	5711172	5711467
chr2	5795164	5795426
chr2	5797047	5797446
chr2	5831631	5831814
chr2	5863413	5863590
chr2	5926203	5926710
chr2	6061480	6061746
chr2	6097371	6097566
chr2	6118681	6119104
chr2	6126674	6127219
chr2	6167121	6167302
chr2	6197193	6197382
chr2	6221364	6221679
chr2	6221851	6222055
chr2	6435133	6435615
chr2	6436255	6436720
chr2	6438310	6438948
chr2	6439357	6439513
chr2	6799878	6800093
chr2	6823315	6823544
chr2	6839015	6839208
chr2	6839425	6839618
chr2	6840205	6840576
chr2	6841465	6841646
chr2	6841880	6842268
chr2	6910199	6910480
chr2	6911858	6912371
chr2	6938026	6938197
chr2	7230923	7231041
chr2	7254134	7254313
chr2	7695319	7695640
chr2	7857310	7857502
chr2	8270948	8271201
chr2	8327759	8327861
chr2	8448646	8448951
chr2	8818650	8818755
chr2	8834919	8835062
chr2	8835363	8835560
chr2	8956437	8956688
chr2	9104306	9104479
chr2	9122799	9123633
chr2	9124284	9124530
chr2	9130864	9131070
chr2	9496151	9496350
chr2	9658693	9658809
chr2	9828019	9828270
chr2	9858911	9859123
chr2	9877390	9877549
chr2	9930662	9930868
chr2	10140004	10140147
chr2	10169145	10169288
chr2	10180551	10181019
chr2	10216790	10216988
chr2	10272072	10272352
chr2	10291422	10291580
chr2	10301024	10301216
chr2	10346128	10346290
chr2	10359617	10359878
chr2	10409502	10409681
chr2	10576312	10576488
chr2	10640812	10641159
chr2	10665098	10665270
chr2	10708729	10709299
chr2	10779997	10780161
chr2	11011704	11011803
chr2	11217819	11217958
chr2	11243297	11243468
chr2	11243843	11244034
chr2	11323960	11324304
chr2	11330965	11331188
chr2	11512278	11512418
chr2	11545195	11545315
chr2	11602492	11602679
chr2	11796016	11796655
chr2	12255887	12256001
chr2	12279332	12279592
chr2	12336739	12337349
chr2	12348490	12348624
chr2	12450924	12451218
chr2	12452212	12452469
chr2	12453318	12453549
chr2	12472882	12473239
chr2	12503659	12503855
chr2	12657400	12657646
chr2	13127749	13128229
chr2	13505254	13505509
chr2	13805481	13805637
chr2	14057861	14058096
chr2	14320871	14321058
chr2	14406300	14406429
chr2	14885575	14885750
chr2	15025919	15026059
chr2	15375506	15375780
chr2	15381762	15382179
chr2	15399293	15399411
chr2	15604430	15604568
chr2	15881450	15881714
chr2	16574347	16574579
chr2	16610815	16610920
chr2	16842380	16842512
chr2	16920545	16920740
chr2	17511503	17511668
chr2	18028467	18028573
chr2	18320354	18320559
chr2	18367337	18367518
chr2	19671292	19671406
chr3	50706	50970
chr3	67857	68208
chr3	114409	114578
chr3	143230	143336
chr3	873671	873894
chr3	1743975	1744140
chr3	1940167	1940551
chr3	2430297	2430635
chr3	3075787	3076163
chr3	3433338	3433523
chr3	4455505	4455932
chr3	5036172	5036349
chr3	5075475	5075626
chr3	5138025	5138229
chr3	5284862	5285082
chr3	5584256	5584355
chr3	6064061	6064248
chr3	6070430	6070586
chr3	6124431	6124583
chr3	6938816	6938988
chr3	7179478	7179645
chr3	7253885	7254068
chr3	7335372	7335510
chr3	7420850	7421012
chr3	7461608	7461770
chr3	7465665	7466229
chr3	7557120	7557255
chr3	8150643	8150819
chr3	8233314	8233632
chr3	8239275	8239374
chr3	8249620	8249756
chr3	8272410	8272881
chr3	8287743	8287858
chr3	8380167	8380284
chr3	8529024	8529202
chr3	8615454	8615818
chr3	8907956	8908064
chr3	9127350	9127603
chr3	9227259	9227646
chr3	9228830	9229257
chr3	9310741	9310917
chr3	9327401	9327569
chr3	9378844	9379007
chr3	9388734	9389030
chr3	9390953	9391267
chr3	9556542	9557442
chr3	9615107	9615618
chr3	9693668	9693914
chr3	9695168	9695350
chr3	9706684	9707306
chr3	9840353	9840530
chr3	9941725	9941832
chr3	10109416	10109697
chr3	10149660	10149830
chr3	10407590	10407711
chr3	10480280	10480434
chr3	10482356	10482868
chr3	10561636	10562077
chr3	10636145	10636437
chr3	10637448	10638113
chr3	10696134	10696297
chr3	10794403	10794539
chr3	10870616	10870728
chr3	10957714	10957876
chr3	11006195	11006331
chr3	11017102	11017444
chr3	11066323	11066866
chr3	11070575	11070808
chr3	11071033	11071250
chr3	11117207	11117393
chr3	11117827	11118037
chr3	11118207	11118609
chr3	11118802	11119110
chr3	11119477	11119938
chr3	11143643	11143946
chr3	11150883	11151094
chr3	11197637	11198107
chr3	11343478	11343651
chr3	11344753	11345037
chr3	11351511	11351829
chr3	11414644	11414817
chr3	11454926	11455169
chr3	11485020	11485373
chr3	11572452	11572695
chr3	11573058	11573286
chr3	11574050	11574795
chr3	11575919	11576120
chr3	11580435	11581932
chr3	11583596	11583924
chr3	11679407	11679899
chr3	11681115	11681406
chr3	11701201	11701402
chr3	11701627	11701977
chr3	11721901	11722068
chr3	11754055	11754209
chr3	11771664	11771998
chr3	11794674	11795242
chr3	11795521	11795974
chr3	11845612	11845929
chr3	11855135	11855400
chr3	12009956	12010136
chr3	12011799	12012219
chr3	12040952	12041318
chr3	12041824	12042033
chr3	12099682	12100035
chr3	12101087	12101549
chr3	12162584	12162791
chr3	12171081	12171284
chr3	12172361	12172545
chr3	12280681	12281026
chr3	12287935	12288500
chr3	12325275	12325502
chr3	12330044	12330444
chr3	12334422	12334861
chr3	12337029	12337228
chr3	12345509	12345803
chr3	12346396	12346703
chr3	12347174	12347438
chr3	12389143	12389401
chr3	12394688	12394927
chr3	12397311	12397505
chr3	12411312	12411466
chr3	12418192	12418640
chr3	12419702	12420142
chr3	12428663	12429077
chr3	12430307	12430964
chr3	12431507	12431811
chr3	12433572	12433740
chr3	12435080	12435296
chr3	12447644	12448055
chr3	12493361	12493697
chr3	12506683	12507218
chr3	12515417	12515652
chr3	12524750	12525184
chr3	12525706	12526004
chr3	12526660	12527079
chr3	12544607	12544916
chr3	12545374	12545514
chr3	12556749	12557228
chr3	12565732	12565894
chr3	12572268	12572524
chr3	12577354	12577886
chr3	12589234	12589418
chr3	12651675	12651943
chr3	12677599	12677912
chr3	12789623	12789839
chr3	12790278	12790654
chr3	12790989	12791343
chr3	12800593	12801393
chr3	12815776	12816244
chr3	12829406	12829826
chr3	12862182	12862525
chr3	12920738	12921131
chr3	12923384	12923742
chr3	12937197	12937650
chr3	12944280	12944742
chr3	12954505	12954709
chr3	12971970	12972421
chr3	12975421	12975722
chr3	13029074	13029492
chr3	13044616	13044733
chr3	13049433	13049557
chr3	13053488	13054166
chr3	13055004	13055146
chr3	13056011	13056169
chr3	13056431	13056678
chr3	13080681	13081023
chr3	13085415	13085577
chr3	13085925	13086187
chr3	13093065	13093426
chr3	13099449	13099852
chr3	13107916	13108136
chr3	13109271	13109612
chr3	13117333	13118134
chr3	13125858	13126109
chr3	13135428	13135744
chr3	13143599	13143832
chr3	13144542	13144748
chr3	13149255	13149359
chr3	13174627	13175090
chr3	13208391	13208559
chr3	13209675	13210102
chr3	13210330	13212186
chr3	13213921	13214538
chr3	13220369	13220967
chr3	13247534	13247686
chr3	13287149	13287348
chr3	13357048	13357157
chr3	13358179	13358299
chr3	13360488	13361045
chr3	13362503	13362917
chr3	13363555	13363725
chr3	13367352	13367735
chr3	13386087	13386286
chr3	13409894	13410096
chr3	13419287	13419435
chr3	13429599	13429783
chr3	13433595	13433963
chr3	13468657	13468836
chr3	13470653	13470772
chr3	13503125	13503247
chr3	13505326	13505593
chr3	13506253	13506537
chr3	13512114	13512493
chr3	13535539	13535790
chr3	13574329	13574790
chr3	13578612	13578996
chr3	13582341	13582557
chr3	13960749	13960981
chr3	14061116	14061376
chr3	14116045	14116237
chr3	14125557	14125685
chr3	14148162	14148711
chr3	14167716	14168060
chr3	14168427	14168706
chr3	14197227	14197585
chr3	14198129	14198246
chr3	14200988	14201125
chr3	14274973	14275132
chr3	14276170	14276897
chr3	14279262	14279485
chr3	14282338	14282691
chr3	14595171	14595329
chr3	14620753	14621250
chr3	14622022	14622441
chr3	14658178	14658534
chr3	14658805	14658979
chr3	14665014	14665355
chr3	14666703	14666934
chr3	14696746	14697035
chr3	14704922	14705332
chr3	14708577	14709068
chr3	14711095	14711402
chr3	14717290	14717515
chr3	14729806	14730039
chr3	14732325	14732662
chr3	14733131	14733441
chr3	14740307	14740611
chr3	14769665	14770683
chr3	14775444	14775877
chr3	14838458	14838915
chr3	14839780	14840080
chr3	14841460	14841584
chr3	14862025	14862599
chr3	14863266	14863400
chr3	14873743	14874118
chr3	14925622	14925873
chr3	14994484	14994713
chr3	14995659	14995845
chr3	14996190	14996689
chr3	14996882	14997021
chr3	14998243	14998570
chr3	15001762	15002230
chr3	15013028	15013415
chr3	15103590	15103942
chr3	15105410	15105978
chr3	15119540	15119816
chr3	15164160	15164387
chr3	15281153	15282029
chr3	15302816	15303416
chr3	15377691	15377932
chr3	15381181	15381440
chr3	15398900	15399238
chr3	15400576	15400712
chr3	15487294	15487644
chr3	15523328	15523482
chr3	15591456	15591859
chr3	15592321	15592571
chr3	15592908	15593457
chr3	15599539	15599767
chr3	15695475	15695871
chr3	15761576	15761741
chr3	15882021	15882441
chr3	15914127	15914386
chr3	15932848	15933226
chr3	15933434	15933611
chr3	15948780	15949487
chr3	15949728	15950118
chr3	15960050	15960579
chr3	15961444	15961644
chr3	15963128	15963237
chr3	15964516	15965147
chr3	15996548	15996985
chr3	15997539	15997845
chr3	16048139	16048378
chr3	16049212	16049359
chr3	16092631	16092976
chr3	16218044	16218229
chr3	16526716	16527290
chr3	16527682	16527930
chr3	16633172	16633349
chr3	16652919	16653096
chr3	16683731	16684223
chr3	16691021	16691292
chr3	16692437	16692762
chr3	16694094	16694454
chr3	16694876	16696514
chr3	16706743	16706875
chr3	16829078	16829325
chr3	17742096	17742246
chr3	18122654	18122825
chr3	19245642	19245775
chr3	19754102	19754319
chr3	20046103	20046422
chr3	20062144	20062264
chr3	20107081	20107247
chr3	20117839	20117975
chr3	21050005	21050206
chr3	22145795	22146015
chr3	22203578	22203741
chr3	22378358	22378466
chr3	22746189	22746508
chr3	23126385	23126517
chr4	49321	49580
chr4	61889	62277
chr4	92379	92562
chr4	100341	100488
chr4	241214	241339
chr4	245623	245805
chr4	287891	288020
chr4	414607	414791
chr4	419551	419721
chr4	422802	422973
chr4	428823	429171
chr4	478705	478878
chr4	507930	508067
chr4	597814	597945
chr4	627046	627226
chr4	710804	710964
chr4	714510	714757
chr4	731702	732177
chr4	747749	747908
chr4	1160406	1160585
chr4	1213079	1213528
chr4	1259436	1259853
chr4	1299453	1299652
chr4	1397145	1397405
chr4	1405272	1405671
chr4	1427379	1427641
chr4	1460278	1460435
chr4	1460639	1460844
chr4	1468708	1468915
chr4	1493583	1493753
chr4	1601347	1601638
chr4	1791098	1791426
chr4	1821841	1822176
chr4	1970137	1970351
chr4	1970681	1971041
chr4	1973087	1973378
chr4	2056189	2056402
chr4	2057858	2058161
chr4	2065023	2065316
chr4	2065608	2066120
chr4	2067331	2068056
chr4	2126867	2127102
chr4	2171417	2171987
chr4	2177666	2177840
chr4	2184158	2184365
chr4	2192316	2192634
chr4	2194302	2195211
chr4	2195709	2195999
chr4	2196394	2196620
chr4	2196944	2197109
chr4	2208835	2209147
chr4	2214621	2215128
chr4	2271767	2271952
chr4	2276354	2276663
chr4	2292403	2292882
chr4	2303878	2304180
chr4	2305088	2305432
chr4	2326192	2326345
chr4	2534045	2534299
chr4	2544453	2544628
chr4	2580036	2580193
chr4	2644888	2645393
chr4	2681619	2681795
chr4	2729911	2730106
chr4	2730915	2731183
chr4	2731353	2731485
chr4	2739439	2739601
chr4	2791894	2792097
chr4	2823968	2824205
chr4	2844364	2844895
chr4	2847670	2847780
chr4	2848409	2849101
chr4	2849378	2849495
chr4	2853093	2853449
chr4	2882645	2883243
chr4	2884127	2884357
chr4	2889171	2889279
chr4	2900106	2900654
chr4	2916334	2916779
chr4	2974129	2974507
chr4	3005951	3006096
chr4	3032845	3033242
chr4	3063691	3063992
chr4	3067531	3067866
chr4	3102458	3102791
chr4	3104464	3104617
chr4	3108762	3109048
chr4	3117771	3117960
chr4	3119187	3119542
chr4	3121338	3121449
chr4	3122190	3122497
chr4	3122793	3122991
chr4	3130536	3131038
chr4	3138260	3138699
chr4	3143797	3144313
chr4	3146422	3146809
chr4	3155460	3155659
chr4	3159880	3160179
chr4	3160841	3161160
chr4	3162575	3163020
chr4	3163963	3164170
chr4	3166701	3167497
chr4	3172836	3173140
chr4	3185044	3185305
chr4	3189091	3189462
chr4	3191451	3191728
chr4	3225753	3225931
chr4	3265498	3265733
chr4	3270701	3270979
chr4	3271560	3272524
chr4	3287274	3287387
chr4	3288396	3288722
chr4	3289160	3289895
chr4	3297415	3297649
chr4	3303535	3304190
chr4	3330259	3330457
chr4	3334537	3334693
chr4	3342653	3343045
chr4	3350785	3351152
chr4	3351493	3351791
chr4	3364662	3364951
chr4	3366015	3366359
chr4	3366816	3367120
chr4	3368776	3369070
chr4	3373680	3374246
chr4	3380947	3381151
chr4	3383124	3383370
chr4	3391081	3391526
chr4	3392553	3393385
chr4	3393889	3394016
chr4	3395775	3396086
chr4	3398128	3398360
chr4	3401218	3401403
chr4	3412775	3413191
chr4	3420926	3421095
chr4	3421459	3421608
chr4	3424005	3424565
chr4	3435002	3435569
chr4	3436612	3436983
chr4	3437339	3437734
chr4	3439960	3440310
chr4	3462688	3462987
chr4	3465147	3465665
chr4	3470119	3470786
chr4	3477902	3478224
chr4	3479012	3479364
chr4	3489022	3489453
chr4	3494623	3495424
chr4	3496688	3496859
chr4	3502472	3503164
chr4	3507533	3507689
chr4	3519016	3519360
chr4	3520590	3520892
chr4	3523622	3524120
chr4	3557328	3557613
chr4	3557805	3558231
chr4	3559076	3559567
chr4	3567262	3567751
chr4	3568100	3568378
chr4	3571482	3572131
chr4	3574389	3575014
chr4	3577324	3577797
chr4	3578028	3578446
chr4	3579122	3579389
chr4	3580792	3581025
chr4	3588755	3589029
chr4	3590775	3590937
chr4	3591387	3591492
chr4	3594310	3594705
chr4	3596904	3597242
chr4	3608489	3608671
chr4	3609095	3609690
chr4	3614711	3615489
chr4	3618854	3618986
chr4	3620277	3620451
chr4	3635284	3635598
chr4	3638744	3638979
chr4	3639633	3639858
chr4	3640362	3640694
chr4	3645865	3646494
chr4	3681099	3681432
chr4	3684611	3684808
chr4	3685344	3685621
chr4	3685985	3686295
chr4	3699508	3699990
chr4	3705759	3706434
chr4	3706659	3706897
chr4	3723432	3723670
chr4	3725491	3725885
chr4	3728191	3728448
chr4	3728633	3729107
chr4	3754830	3755515
chr4	3756664	3757416
chr4	3765529	3765687
chr4	3777427	3777904
chr4	3780329	3781091
chr4	3782706	3783094
chr4	3786313	3786924
chr4	3787351	3787862
chr4	3796774	3797251
chr4	3799063	3799169
chr4	3800338	3800716
chr4	3813664	3814103
chr4	3819102	3819228
chr4	3821154	3821436
chr4	3826304	3826557
chr4	3835925	3836367
chr4	3855112	3855662
chr4	3862013	3862189
chr4	3873671	3873862
chr4	3880896	3881323
chr4	3882417	3883099
chr4	3883332	3883541
chr4	3883982	3884415
chr4	3885029	3885322
chr4	3908006	3908501
chr4	3909408	3909694
chr4	3911505	3911973
chr4	3915133	3915333
chr4	3937604	3937869
chr4	3941852	3942020
chr4	3942300	3942552
chr4	3942995	3943427
chr4	3946224	3946390
chr4	3988609	3988748
chr4	3992560	3992725
chr4	4020965	4021104
chr4	4135916	4136240
chr4	4652536	4652841
chr4	4654019	4654179
chr4	4740054	4740324
chr4	4746974	4747151
chr4	4754150	4754658
chr4	4802891	4803005
chr4	4803655	4803756
chr4	4825069	4825347
chr4	4826080	4826322
chr4	4888257	4888438
chr4	4997437	4997718
chr4	5001504	5002046
chr4	5004876	5005124
chr4	5007590	5007704
chr4	5018602	5018788
chr4	5035269	5035593
chr4	5040161	5040279
chr4	5042985	5043836
chr4	5044918	5045141
chr4	5067534	5067819
chr4	5069854	5070162
chr4	5076255	5076541
chr4	5077416	5078012
chr4	5099666	5100007
chr4	5105245	5105571
chr4	5137074	5137409
chr4	5185275	5185563
chr4	5196968	5197320
chr4	5197594	5198037
chr4	5206515	5206863
chr4	5207514	5207862
chr4	5231204	5231458
chr4	5240257	5240418
chr4	5338334	5338519
chr4	5349417	5349670
chr4	5361254	5361509
chr4	5386356	5386457
chr4	5389976	5390390
chr4	5455714	5455885
chr4	5480650	5480896
chr4	5536780	5536949
chr4	5583874	5584168
chr4	5592877	5593041
chr4	5596225	5596709
chr4	5711086	5711228
chr4	5725224	5725548
chr4	5730914	5731085
chr4	5735974	5736369
chr4	5768160	5769735
chr4	5777693	5777898
chr4	5788147	5788269
chr4	6021429	6021700
chr4	6035787	6036077
chr4	6040507	6040607
chr4	6478373	6478583
chr4	6622623	6622800
chr4	6727055	6727324
chr4	6727507	6727836
chr4	6784101	6784205
chr4	6857569	6857727
chr4	6886357	6886508
chr4	7008354	7008508
chr4	7027684	7027903
chr4	7044188	7044319
chr4	7089038	7089199
chr4	7110053	7110246
chr4	7125011	7125397
chr4	7272251	7272697
chr4	7288670	7289018
chr4	7351156	7351359
chr4	7615799	7615915
chr4	7671386	7671529
chr4	7767752	7767925
chr4	7800727	7800895
chr4	7805203	7805432
chr4	7812035	7812165
chr4	7885250	7885373
chr4	8147463	8147638
chr4	8148541	8149340
chr4	8150362	8150816
chr4	8217277	8217426
chr4	8220360	8220551
chr4	8256676	8256859
chr4	8496370	8496545
chr4	8592070	8592225
chr4	8964958	8965123
chr4	9283353	9283662
chr4	9483631	9483768
chr4	9487935	9488134
chr4	9502060	9502607
chr4	9503360	9504300
chr4	9513146	9513270
chr4	9518895	9519391
chr4	9522235	9522334
chr4	9526285	9526465
chr4	9526695	9526874
chr4	9527614	9527742
chr4	9537791	9538014
chr4	9605820	9605980
chr4	9637003	9637225
chr4	10053573	10053810
chr4	10087946	10088282
chr4	10112181	10112374
chr4	10755149	10755964
chr4	10922921	10923208
chr4	11587170	11587315
chr4	11836903	11837134
chr4	11938450	11938583
chr4	12046850	12047123
chr4	12094952	12095073
chr4	12288637	12288743
chr4	12320761	12320874
chr4	12433907	12434224
chr4	12440051	12440223
chr4	12599564	12599747
chr4	12735164	12736067
chr4	12811936	12812552
chr4	12812831	12813432
chr4	12847529	12848372
chr4	12898815	12898922
chr4	13358685	13358820
chr4	13360723	13360951
chr4	13484214	13484435
chr4	13490636	13490851
chr4	13720953	13721114
chr4	13826707	13826882
chr4	13849367	13849510
chr4	14081224	14081355
chr4	14244330	14244484
chr4	14414837	14415038
chr4	14446552	14446902
chr4	14574434	14574677
chr4	14599707	14599947
chr4	14682413	14682626
chr4	14773909	14774080
chr4	14850072	14850195
chr4	14850394	14850571
chr4	14961745	14961875
chr4	14967506	14967850
chr4	14992600	14992788
chr4	15010473	15010792
chr4	15115169	15115351
chr4	15133010	15133175
chr4	15231807	15232029
chr4	15232393	15232501
chr4	15250313	15250456
chr4	15454096	15454217
chr4	15633759	15633937
chr4	16049785	16049937
chr4	16142618	16142801
chr4	16261921	16262095
chr4	16459293	16459393
chr4	17453608	17453754
chr4	17637277	17637791
chr4	18583009	18583250
chr5	136467	136909
chr5	137366	137910
chr5	138140	138475
chr5	150758	151091
chr5	180163	180323
chr5	268124	268231
chr5	439429	439588
chr5	1000251	1000454
chr5	1229991	1230326
chr5	1665933	1666203
chr5	3154959	3155684
chr5	3180271	3180433
chr5	3411976	3412119
chr5	3427006	3427117
chr5	3700621	3700839
chr5	4264397	4264651
chr5	4527608	4527766
chr5	4625168	4625458
chr5	5189739	5189932
chr5	5219098	5220378
chr5	5527133	5527318
chr5	5782334	5782467
chr5	6434466	6434695
chr5	7555871	7556002
chr5	7755534	7755651
chr5	7977954	7978137
chr5	8218544	8218656
chr5	8227998	8228169
chr5	8239037	8239241
chr5	8275670	8275839
chr5	8345278	8345445
chr5	8648271	8648452
chr5	8680306	8680583
chr5	8700677	8701042
chr5	8786610	8786768
chr5	8795120	8795283
chr5	8810732	8811018
chr5	8843150	8843285
chr5	8969531	8969803
chr5	8973721	8973826
chr5	9023015	9023163
chr5	9197539	9197702
chr5	9210795	9211041
chr5	9244945	9245126
chr5	9253179	9253391
chr5	9265450	9265736
chr5	9367232	9367349
chr5	9436670	9436894
chr5	9587327	9587454
chr5	9621909	9622233
chr5	9633401	9633737
chr5	9662296	9662404
chr5	9692505	9692828
chr5	9798040	9798151
chr5	9834625	9834823
chr5	9842300	9842822
chr5	9862404	9862630
chr5	9871468	9871595
chr5	9904382	9904811
chr5	9951565	9951818
chr5	9955003	9955323
chr5	9972911	9973026
chr5	9979937	9980243
chr5	9997883	9998053
chr5	10005361	10005533
chr5	10011078	10011265
chr5	10030473	10030899
chr5	10053499	10053659
chr5	10054112	10054609
chr5	10054913	10055069
chr5	10059565	10059903
chr5	10061999	10062200
chr5	10063277	10063602
chr5	10091643	10091761
chr5	10131501	10132288
chr5	10209223	10209359
chr5	10223771	10224157
chr5	10262975	10263428
chr5	10278937	10279068
chr5	10279255	10279489
chr5	10381043	10381179
chr5	10414666	10414979
chr5	10427598	10427799
chr5	10466257	10466670
chr5	10488455	10488790
chr5	10540902	10541132
chr5	10550709	10551171
chr5	10558107	10558558
chr5	10574315	10574636
chr5	10603019	10603204
chr5	10605949	10606280
chr5	10616502	10616856
chr5	10812134	10812563
chr5	10883665	10883803
chr5	10894285	10894579
chr5	10931301	10931460
chr5	10948048	10948314
chr5	10959168	10959473
chr5	10961379	10961758
chr5	10964342	10964483
chr5	10969949	10970294
chr5	10971504	10971904
chr5	10975840	10976054
chr5	10976559	10976804
chr5	10977580	10978293
chr5	10978777	10979004
chr5	10985717	10985996
chr5	10986652	10986952
chr5	11042337	11042538
chr5	11060373	11060747
chr5	11061817	11062239
chr5	11112501	11112940
chr5	11113292	11113555
chr5	11113910	11114230
chr5	11121922	11122081
chr5	11166521	11166927
chr5	11169805	11169988
chr5	11335179	11335531
chr5	11370440	11370776
chr5	11372071	11372286
chr5	11393361	11393545
chr5	11408365	11408581
chr5	11457267	11457579
chr5	11466855	11467047
chr5	11467358	11467566
chr5	11474663	11475432
chr5	11477302	11477578
chr5	11490143	11490341
chr5	11552572	11553234
chr5	11559363	11559733
chr5	11571430	11571721
chr5	11575230	11575745
chr5	11626723	11627283
chr5	11629026	11629410
chr5	12071818	12072352
chr5	12083180	12083323
chr5	12170455	12170647
chr5	12175218	12175400
chr5	12200960	12201215
chr5	12218300	12218653
chr5	12222215	12222451
chr5	12232023	12232324
chr5	12232528	12232917
chr5	12252975	12253311
chr5	12257954	12258566
chr5	12264622	12264827
chr5	12265792	12266062
chr5	12267293	12267563
chr5	12308664	12309012
chr5	12312168	12312696
chr5	12314053	12314312
chr5	12315453	12315628
chr5	12332849	12333185
chr5	12333975	12334391
chr5	12354198	12354800
chr5	12355688	12355959
chr5	12356206	12356739
chr5	12359980	12360786
chr5	12367936	12368194
chr5	12456317	12456587
chr5	12493075	12493327
chr5	12535169	12535512
chr5	12539889	12540318
chr5	12596877	12597055
chr5	12612028	12612550
chr5	12613152	12613332
chr5	12615354	12615596
chr5	12617720	12617963
chr5	12656208	12656559
chr5	12676917	12677197
chr5	12677730	12678030
chr5	12678853	12678967
chr5	12679453	12679593
chr5	12680879	12681638
chr5	12699578	12700293
chr5	12705753	12706266
chr5	12720501	12721045
chr5	12724824	12724985
chr5	12726289	12726502
chr5	12754230	12754411
chr5	12754701	12755207
chr5	12784645	12785040
chr5	12786971	12787353
chr5	12899341	12899492
chr5	12980651	12981105
chr5	12983129	12983392
chr5	13128990	13129308
chr5	13150675	13150878
chr5	13181990	13182231
chr5	13183186	13183616
chr5	13250560	13250884
chr5	13254682	13255538
chr5	13256719	13257029
chr5	13258450	13258730
chr5	13334382	13334775
chr5	13350160	13350448
chr5	13381244	13381825
chr5	13412534	13412781
chr5	13523976	13524147
chr5	13530478	13530630
chr5	13532900	13533194
chr5	13554041	13554344
chr5	13598215	13598703
chr5	13641423	13641808
chr5	13788139	13788248
chr5	13808713	13808844
chr5	13884736	13884902
chr5	13888518	13888854
chr5	13889631	13890000
chr5	14083431	14083819
chr5	14085624	14086156
chr5	14116411	14117368
chr5	14213465	14213627
chr5	14227170	14227369
chr5	14246168	14246292
chr5	14270210	14270429
chr5	14296918	14297084
chr5	14823329	14824182
chr5	14955600	14955838
chr5	15039795	15040096
chr5	15218630	15218781
chr5	15241563	15242041
chr5	15275012	15275382
chr5	15275930	15276627
chr5	15287767	15287932
chr5	15430696	15431078
chr5	15435204	15435402
chr5	15435608	15435997
chr5	15618406	15618627
chr5	15719258	15719623
chr5	15720700	15721582
chr5	15828819	15829033
chr5	16179132	16179300
chr5	16210832	16211009
chr5	17003596	17003976
chr5	17028351	17028559
chr5	17222385	17222928
chr5	17305586	17305687
chr5	17307699	17307915
chr5	17441181	17441704
chr5	17597368	17597734
chr5	17604595	17604754
chr5	17781772	17781993
chr5	17823106	17823394
chr5	18027218	18027528
chr5	18086517	18086889
chr5	18145731	18146301
chr5	18511565	18511704
chr5	18592474	18592633
chr5	18705024	18705239
chr5	18786022	18786228
chr5	18786526	18786706
chr5	18788837	18789182
chr5	19055253	19055427
chr5	19778806	19778974
chr5	19797919	19798096
chr5	19828564	19828709
chr5	20060708	20060919
chr5	20673865	20674109
chr5	20787628	20787817
chr5	21097668	21098003
chr5	21141381	21141534
chr5	21660949	21661208
chr5	22219218	22219331
chr5	22368581	22368739
chr5	23914311	23915151
chr5	24017633	24017798
chr5	24117400	24117737
chr5	24646404	24646583
chr5	26258751	26259036
chr5	26260128	26260297
chr5	26514321	26515099
chr5	26515469	26515673
chr5	26775003	26775131
chr5	26974277	26974818
