# Supplementary material for: A Pre-mRNA-Splicing Factor Is Required for RNA-Directed DNA Methylation in Arabidopsis
Source: PLoS Genet. 2013 Sep 12;9(9):e1003779. doi: 10.1371/journal.pgen.1003779 (PMC3772050; doi:10.1371/journal.pgen.1003779)
Supplement: Table S9 — Primers or probes used in this study. (XLS) [file pgen.1003779.s022.xls]

## Sheet: Sheet1
Table S9. Primers or probes used in this study
Name	Sequence	Purpose
ROS1F	GTGCGGCTTCTAACACTTCAC	Real-time RT-PCR of ROS1
ROS1R	GGGGCCAAAGATACTTTTGAA	Real-time RT-PCR of ROS1
UBQ10F	GCCTGCAAAGTGACTCGAC	Internal control for Real-time RT-PCR
UBQ10R	GCCATCCTTAGAACCCAACA	Internal control for Real-time RT-PCR
RD29A-LUC-F	CTGGAGAGCAACTGCATAAGG	Real-time RT-PCR of RD29A-LUC
RD29A-LUC-R	AAGTATTCCGCGTACGTGATG	Real-time RT-PCR of RD29A-LUC
RD29A-1F	GATCAAACAGAGGAACCACCA	Real-time RT-PCR of RD29A
RD29A-1R	ATCTTGCTCATGCTCATTGCT	Real-time RT-PCR of RD29A
F1	ATTTATAGGACCGGCGAATCAG	Real-time RT-PCR of At1g28060
R1	CTCCTTCACGTTGTGGAGAAT	Real-time RT-PCR of At1g28060
F2	ACCCTAAATTCTGCCATGGAT	Real-time RT-PCR of At1g28060
F3	TTTCCAGTTTGTTGAGGAAGG	Real-time RT-PCR of At1g28060
R3	CTTAGCCAGTTGTGCTTGCTT	Real-time RT-PCR of At1g28060
F4	AAGCAAGCACAACTGGCTAAG	Real-time RT-PCR of At1g28060 and T-DNA detection
R4	GGACGAGGATGCTCAATGTAA	Real-time RT-PCR of At1g28060 and T-DNA detection
F5	GATACGGGAAGCTGATGATGA	Real-time RT-PCR of At1g28060
R5	CAATACTTCCTTGCCAAACCA	Real-time RT-PCR of At1g28060
R6	ACGCATTTCAAGGTGATGATG	RT-PCR of full length cDNA of At1g28060
F7	AGGACGGTGAGAAGAATGATGA	Complementation test of RDM16
R7	TCGCTCATACCAAATCCATCTC	Complementation test of RDM16
MET1-1F	CCTCCAAAGGTTCTCTCAAGC	Real-time RT-PCR
MET1-1R	CGAATCTCTTTAGGTGGCTCA	Real-time RT-PCR
MET1-2F	GAGCGTATGTTGTTTGCCAAT	RT-PCR
MET1-2R	AATGACACAAAGGTCCTCACG	RT-PCR
MET1-3F	AGCATTCTTGTCCTTTGCTGA	RT-PCR
MET1-3R	AGGGTTGGTGTTGAGGAGACT	RT-PCR
NRPD1-1F	GTGGGTTTGCCATTTTCATATC	Real-time RT-PCR
NRPD1-1R	TCCTGCTCTTGTACTGCTCGT	Real-time RT-PCR
NRPD1-2F	TCTCACTTTTTCCCGTTTCCT	RT-PCR
NRPD1-2R	TGCGGAATCTTTACTCGAAGA	RT-PCR
NRPD1-3F	AGCCAATCAGCCTTCTTGAAA	RT-PCR
NRPD1-3R	ACAACCTCGAAGCAACAAGAA	RT-PCR
CLSY1-1F	ATGACCATGAGGTGAGAGTGG	Real-time RT-PCR
CLSY1-1R	ATGACCACACAATCTGCAACA	Real-time RT-PCR
CLSY1-2F	GCATTACTTTGAGTTTAACCATCC	RT-PCR
CLSY1-2R	AGATAAAACCCTTGCATCCAC	RT-PCR
CLSY1-3F	GGAGGGAAATGGAACTATGCT	RT-PCR
CLSY1-3R	GGCTCTCAACTCCATCTTGGT	RT-PCR
RDR2-1F	ATGGTGACGCTTCTGAGATTG	Real-time RT-PCR
RDR2-1R	GAAATCAGTTGTCCGAATCCA	Real-time RT-PCR
RDR2-2F	TCGACTGCATCATCTTTCCTC	RT-PCR
RDR2-2R	CAGTTGAGATCACCCCAAGC	RT-PCR
DCL3-1F	GGGATGAGGAATTTAGCAAGC	Real-time RT-PCR
DCL3-1R	GTGGTATGGTGGCATTCATCT	Real-time RT-PCR
DCL3-2F	CGGAGAAAATGGAGGAAGGT	RT-PCR
DCL3-2R	TCTTTTCCCAACTCTTGAAGC	RT-PCR
DCL3-3F	AGAGATTTTGCATTGCCTTGA	RT-PCR
DCL3-3R	TTGTTCCGTGCAACTCCTTAC	RT-PCR
DCL3-4F	CAAGGCTTCTGTCTCACCTTG	RT-PCR
DCL3-4R	TTGCAAGGAACAGGAAAAAGA	RT-PCR
DCL3-5F	TCACACACTCCTCTCTTCGTG	RT-PCR
DCL3-5R	CTGAAGCTAGTCCGCTTCTCA	RT-PCR
HEN1-1F	CTGCTGAAGCTTTGATTTTGG	Real-time RT-PCR
HEN1-1R	CTCCATTCGTTCTTCTGATGG	Real-time RT-PCR
HEN1-2F	TCTGAACAATCTGCTGCTGAA	RT-PCR
HEN1-2R	CAATTACAGCTTGTCGGGAAA	RT-PCR
HEN1-3R	GGCTTGATCTTCTTCCATGTG	RT-PCR
AGO4-1F	CAGCTGACGAACTTCAGGAAC	Real-time RT-PCR
AGO4-1R	CTGGAGCTGTGATACCACCAT	Real-time RT-PCR
AGO4-2F	TCGATGTGGCTAATCTTCAGG	RT-PCR
AGO4-2R	ACACGAATCATAGGAGGAGCA	RT-PCR
AGO4-3F	TGCTCCCTGACAAAAAGAACA	RT-PCR
AGO4-3R	ACCATGGCTTGATGATGTCTC	RT-PCR
DRD1-1F	GGCCTTGTCAATAGAGTGTTCC	Real-time RT-PCR
DRD1-1R	ACACGGCAAACATAACCCATA	Real-time RT-PCR
DRD1-2F	CTTCTGCCATTAAAGCCATTG	RT-PCR
DRD1-2R	ATCAGATTCGCCAAACCTTTT	RT-PCR
RDM1-1F	TCACCGCTCGATACTTCTCAC	Real-time RT-PCR
RDM1-1R	ATGCTTAATCCAACCCAGCTT	Real-time RT-PCR
DMS3-1F	TGGTGCTCAAGCTTCTCAGTT	Real-time RT-PCR
DMS3-1R	GAGCGAGTCCCCAAATAATTC	Real-time RT-PCR
DMS3-2F	AACATTGAAGCTGAGGAGCAA	RT-PCR
DMS3-3F	TCGATTGGAAGAGAGATTGGA	RT-PCR
DMS3-3R	TTCATCTGGGTGTGTTCATTG	RT-PCR
KTF1-1F	GGGTACTGGTTCCTTTCAACC	Real-time RT-PCR
KTF1-1R	TCCAGTTACCACCCTCACTTG	Real-time RT-PCR
KTF1-2F	CGAAGATGATGACGGATTAGG	RT-PCR
KTF1-2R	TATCACGATCTCGCCTCACTT	RT-PCR
KTF1-3F	GGAGAAGGTTCATCAGATTTCAA	RT-PCR
KTF1-3R	TTGGCCCATGCTGAAGTATTA	RT-PCR
IDN2-1F	GACCAACGATGAGCTTCAAGA	Real-time RT-PCR
IDN2-1R	CCTCCACATCTTGCTGACAAT	Real-time RT-PCR
IDN2-2F	GAGCTTCTTCTTCCGGACACT	RT-PCR
IDN2-2R	TCTTGTGCCTTTGTAGTTGGAA	RT-PCR
IDN2-3F	CAATGGAACCGAGAGAATGAA	RT-PCR
IDN2-3R	ATCTGCCTTTAGCTCCCTCAG	RT-PCR
DRM2-1F	GCAAAATACGGTCTTTGGTGA	Real-time RT-PCR
DRM2-1R	GAGCAGCACAAAGGAAGTCTG	Real-time RT-PCR
DRM2-2F	TGCAGTGTAGGGTCGAAAATC	RT-PCR
DRM2-2R	TGATCTTGGCTCTCCTTTTGA	RT-PCR
NRPE1-1F	GAGCCTTCTGTGCTTGAAATG	Real-time RT-PCR
NRPE1-1R	TTGACCTAGATGGGAGCTTCA	Real-time RT-PCR
NRPE1-2F	AAATACGCAGCTGAATCATCG	RT-PCR
NRPE1-2R	CTCGCCAGACCTAGAGCTTTT	RT-PCR
NRPE1-3F	TGCTTGATTCCTCTCCAAATA	RT-PCR
NRPE1-3R	TGACCATTTGAAGGAAGCTGT	RT-PCR
NRPE1-4F	GGTGCAGACTGGAAAGGAAAT	RT-PCR
NRPE1-4R	AAGAAGCACCTGCTGTCTGAG	RT-PCR
RD29ABi-1F	TAGTTATAYGAYGTAAAYGTAAAATGATT	Bisulfite sequencing of RD29A-LUC and endogenous RD29A promoter
RD29ABi-1R	CAATAAAAATAATCAAACCCTTTATTCCTA	Bisulfite sequencing of endogenous RD29A promoter
LUCBi-1R	CCAAAAACCAAAACRTATCTCTTCATAA	Bisulfite sequencing of RD29A-LUC promoter
RD29ABi-2F	GTAAAYGTAAAATGATTATATGATGGGTT	Bisulfite sequencing of RD29A-LUC and endogenous RD29A promoter
RD29ABi-2R	ACCCTTTATTCCTAATAATTATTTTCTAA	Bisulfite sequencing of endogenous RD29A promoter
LUCBi-2R	ACCTTATACAATTACTCTCCAACRA	Bisulfite sequencing of RD29A-LUC promoter
At4g18650-1F	AGGGAAGATAATTTATYGGTTATAGTGATTTAGT	Bisulfite sequencing of At4g18650 promoter
At4g18650-1R	CTCTCATAAAACTCTAAAAACTTTTCTTCTACTAAA	Bisulfite sequencing of At4g18650 promoter
At4g18650-2F	GAGTATTTGATTAGTATAAGAATTGTATAAGAATTTTAT	Bisulfite sequencing of At4g18650 promoter
At4g18650-2R	CTTTTCTTCTACTAAATTTCTCATTTTACTCATTAATAA	Bisulfite sequencing of At4g18650 promoter
AtSN1Bi-1F	TGAGTTATGGTAATYTTTYTATAAAGATT	Bisulfite sequencing of AtSN1
AtSN1Bi-1R	CTARAATAAARAACTCAACACATAAATRAC	Bisulfite sequencing of AtSN1
AtSN1Bi-2F	GGTAATYTTTYTATAAAGATTTAATTAGT	Bisulfite sequencing of AtSN1
AtSN1Bi-2R	CAACACATAAATRACAATATACRATCC	Bisulfite sequencing of AtSN1
solo LTR-1F	GTTGGTAAATAAGATTTTAATTTTTGTATAAAAT	Bisulfite sequencing of SoloLTR
solo LTR-1R	CTATATATCTCAATTATAAAAATTCACRATTAA	Bisulfite sequencing of SoloLTR
solo LTR-2F	GTATAAAACTTTAGTAATAATGTATTATAAAAATT	Bisulfite sequencing of SoloLTR
solo LTR-2R	CCATCATTCATCTCTATCCATAAAATATAA	Bisulfite sequencing of SoloLTR
At5g42940Bi-1F	ATATGTAATGTGTAATGTTGAAGAAGAAAGT	Bisulfite sequencing of At5g42940 promoter
At5g42940Bi-1R	CATAAATTAATAAATCTTACCAATACCAAATTTAAA	Bisulfite sequencing of At5g42940 promoter
At5g42940Bi-2F	GGGTTATTTATTAGTTATTATTTAAGTAAATTGTTT	Bisulfite sequencing of At5g42940 promoter
At5g42940Bi-2R	CCAATACCAAATTTAAATAACTAATAATTCTA	Bisulfite sequencing of At5g42940 promoter
At5g35730Bi-1F	GAGATTTTGGTAGAGAGATTATATTGTAATT	Bisulfite sequencing of At5g35730 promoter
At5g35730Bi-1R	TACAATAAATTATACATATCCTAAATTCTATTAATA	Bisulfite sequencing of At5g35730 promoter
At5g35730Bi-2F	TTGTTTTATGTGTATTATTTTGAAAATGAATT	Bisulfite sequencing of At5g35730 promoter
At5g35730Bi-2R	CCTAAATTCTATTAATAAACCCAATCTTATAA	Bisulfite sequencing of At5g35730 promoter
At1g26400Bi-1F	GTGTTAAGTAATTYGAGAGAGGYGTTT	Bisulfite sequencing of At1g26400 promoter
At1g26400Bi-1R	CTTAAACTACRCTTTTAATACTTAACTAATACAA	Bisulfite sequencing of At1g26400 promoter
At1g26400Bi-2F	TYGAGTGGTTTGAAYGTGGATGAAGT	Bisulfite sequencing of At1g26400 promoter
At1g26400Bi-2R	CRTCAAACCTATTTTATCRATTTCATTTATTAA	Bisulfite sequencing of At1g26400 promoter
RD29A-3F	GGTGAATTAAGAGGAGAGAGGAGG	small RNA probe amplification of RD29A promoter
RD29A-3R	GTGGTGGTTCCTCTGTTTGATCCATTTTCC	small RNA probe amplification of RD29A promoter
AtSN1-P	ACCAACGTGTTGTTGGCCCAGTGGTAAATCTCTCAGATAGAGG	AtSN1 siRNA probe for northern blot analysis
AtGP1-F	ACAGTGCCACAGTTGAGCAG	small RNA probe amplification of AtGP1
AtGP1-R	CAGAAAAATACTCGGTGCCAAT	small RNA probe amplification of AtGP1
siRNA1003-P	ATGCCAAGTTTGGCCTCACGGTCT	siRNA1003 probe for northern blot analysis
siRNA255-P	TACGCTATGTTGGACTTAGAA	siRNA255 probe for northern blot analysis
miRNA171-P	GATATTGGCGCGGCTCAATCA	miRNA171 probe for northern blot analysis
IGN5-F	ACATGAAGAAAGCCCAAACC	Expression analysis and ChIP assay of Pol V target loci
IGN5-R	GCCGAATAACAGCAAGTCCT	Expression analysis and ChIP assay of Pol V target loci
IGN20-F	AAGAACCGGACCAATACGG	Expression analysis and ChIP assay of Pol V target loci
IGN20-R	CCACCGCCTCTATTGAAATG	Expression analysis and ChIP assay of Pol V target loci
IGN22-F	TGGTCCATAGGTTCGGAATTT	Expression analysis and ChIP assay of Pol V target loci
IGN22-R	GGCATGGTTTGATATCAGGAG	Expression analysis and ChIP assay of Pol V target loci
IGN25-F	AAACCCACCTCTTTAGGTCCA	Expression analysis and ChIP assay of Pol V target loci
IGN25-R	GGCTTGGAGAGTCCAACAAT	Expression analysis and ChIP assay of Pol V target loci
IGN26-F	CGTTGTTCCGCCTAATTCTG	Expression analysis and ChIP assay of Pol V target loci
IGN26-R	GCCAGGAAACCCTAACTTCC	Expression analysis and ChIP assay of Pol V target loci
IGN27-F	GGATTTAACGACATTTTTCCCTTCA	Expression analysis and ChIP assay of Pol V target loci
IGN27-R	GGCTTAGGGCCCGTAACTAATAAAT	Expression analysis and ChIP assay of Pol V target loci
IGN28-F	ATGTGGATGGATTTGTTAACCCTCT	Expression analysis and ChIP assay of Pol V target loci
IGN28-R	GAAGAACGAAGAACAATGTGTTGAC	Expression analysis and ChIP assay of Pol V target loci
IGN29-F	CGTTTGTTTATGTAGGGCGAAAG	Expression analysis and ChIP assay of Pol V target loci
IGN29-R	TAAAACTTTTCCCGCCAACCA	Expression analysis and ChIP assay of Pol V target loci
IGN30-F	GTGTGATGATGTATCATTTATATGGAG	Expression analysis and ChIP assay of Pol V target loci
IGN30-R	ATATATGAAAATTGGCCTACACTCTC	Expression analysis and ChIP assay of Pol V target loci
IGN31-F	CAATCTGGCACACACGAAAC	Expression analysis and ChIP assay of Pol V target loci
IGN31-R	CAGGTTGGATCTGTTGACGA	Expression analysis and ChIP assay of Pol V target loci
IGN32-F	CCGAAACCACAGCATGTAAT	Expression analysis and ChIP assay of Pol V target loci
IGN32-R	TGAAATTTTCGCATCACAACA	Expression analysis and ChIP assay of Pol V target loci
IGN33-F	TCTCTTAGGTTCCACCGGATT	Expression analysis and ChIP assay of Pol V target loci
IGN33-R	CGGGTTTCATTCGTCTTCAT	Expression analysis and ChIP assay of Pol V target loci
RD29A-pro-F	AGATCAAGCCGACACAGACA	Expression analysis and ChIP assay of Pol V target loci
RD29A-pro-R	GAAGCGTCTGTTTTCGTGGT	Expression analysis and ChIP assay of Pol V target loci
